# Supplementary material for: A monoclinic polymorph of 1-benzoyl-4-thio­biuret
Source: Acta Crystallogr Sect E Struct Rep Online. 2013 Nov 13;69(Pt 12):o1760. doi: 10.1107/S1600536813030250 (PMC3885036; doi:10.1107/S1600536813030250)
Supplement: Supplementary file 1 [file e-69-o1760-sup1.cif]

##############################################################################
#                                                                            #
# This CIF contains the data in a paper accepted for publication in          #
# Acta Crystallographica Section E. It conforms to the requirements of       #
# Notes for Authors for Acta Crystallographica Section E, and has been       #
# peer reviewed under the auspices of the IUCr Commission on Journals.       #
#                                                                            #
# Full details of the Crystallographic Information File format               #
# are given in the paper "The Crystallographic Information File (CIF):       #
# a New Standard Archive File for Crystallography" by S. R. Hall, F. H.      #
# Allen and I. D. Brown [Acta Cryst. (1991), A47, 655-685].                  #
#                                                                            #
# The current version of the core CIF dictionary is obtainable from          #
# ftp://ftp.iucr.org/pub/cif_core.dic.                                       #
#                                                                            #
# Software is freely available for graphical display of the structure(s)     #
# in this CIF. For information consult the CIF software page                 #
# http://www.iucr.org/resources/cif/software.                                #
#                                                                            #
# This file may be used for bona fide research purposes within the           #
# scientific community so long as proper attribution is given to the journal # 
# article from which it was obtained.                                        #
#                                                                            #
##############################################################################
data_global
_audit_creation_method     'WinGX routine CIF_UPDATE'
_audit_conform_dict_name     cif_core.dic
_audit_conform_dict_version     2.4.3
_journal_data_validation_number     ?
_journal_date_recd_electronic     2013-10-18
_journal_date_accepted     2013-11-05
_journal_name_full     'Acta Crystallographica, Section E'
_journal_year     2013
_journal_volume     69
_journal_issue     12
_journal_page_first     o1760
_journal_page_last     o1760
_journal_paper_category     QO
_journal_paper_doi     10.1107/S1600536813030250
_journal_coeditor_code     LR2116
_publ_contact_author_name     'Sung Kwon Kang'
_publ_contact_author_address
;
Department of Chemistry
Chungnam National University
Daejeon 305-764
Korea
;
_publ_contact_author_email     skkang@cnu.ac.kr
_publ_contact_author_fax      8E307(4)
_publ_contact_author_phone      8E307(4)
_publ_section_title
;
A monoclinic polymorph of 1-benzoyl-4-thiobiuret
;
loop_
    _publ_author_name
    _publ_author_footnote
    _publ_author_address
    'Kim, Namhun' ?
;
Department of Chemistry,
Chungnam National University,
Daejeon 305-764,
Republic of Korea
;
    'Kim, Haneol' ?
;
Department of Chemistry,
Chungnam National University,
Daejeon 305-764,
Republic of Korea
;
    'Kang, Sung Kwon' ?
;
Department of Chemistry,
Chungnam National University,
Daejeon 305-764,
Republic of Korea
;
_publ_section_synopsis     .
data_I
_audit_creation_method     'WinGX routine CIF_UPDATE'
_database_code_depnum_ccdc_archive     'CCDC 970260'
_chemical_name_systematic
;
{[(Phenylformamido)carbonyl]amino}methanethioamide
;
_chemical_name_common
;
1-Benzoyl-4-thiobiuret
;
_chemical_formula_moiety     'C9 H9 N3 O2 S'
_chemical_formula_sum     'C9 H9 N3 O2 S'
_chemical_formula_weight     223.25
_symmetry_cell_setting     monoclinic
_symmetry_space_group_name_H-M     'C 2/c'
_symmetry_space_group_name_Hall     '-C 2yc'
loop_
    _space_group_symop_operation_xyz
    'x, y, z'
    '-x, y, -z+1/2'
    'x+1/2, y+1/2, z'
    '-x+1/2, y+1/2, -z+1/2'
    '-x, -y, -z'
    'x, -y, z-1/2'
    '-x+1/2, -y+1/2, -z'
    'x+1/2, -y+1/2, z-1/2'
_cell_length_a     14.4259(14)
_cell_length_b     6.6145(6)
_cell_length_c     21.722(2)
_cell_angle_alpha     90
_cell_angle_beta     94.166(3)
_cell_angle_gamma     90
_cell_volume     2067.2(3)
_cell_formula_units_Z     8
_cell_measurement_reflns_used     883
_cell_measurement_theta_min     2.83
_cell_measurement_theta_max     20.68
_cell_measurement_temperature     296(2)
_exptl_crystal_description     block
_exptl_crystal_colour     yellow
_exptl_crystal_size_max     0.18
_exptl_crystal_size_mid     0.12
_exptl_crystal_size_min     0.04
_exptl_crystal_density_diffrn     1.435
_exptl_crystal_F_000     928
_exptl_absorpt_coefficient_mu     0.296
_exptl_absorpt_correction_type     multi-scan
_exptl_absorpt_process_details     '(SADABS; Bruker, 2002)'
_exptl_absorpt_correction_T_min     0.96
_exptl_absorpt_correction_T_max     0.99
_exptl_special_details     ?
_diffrn_ambient_temperature     296(2)
_diffrn_radiation_type     MoK\a
_diffrn_radiation_wavelength     0.71073
_diffrn_radiation_monochromator     graphite
_diffrn_measurement_device_type     'Bruker SMART CCD area-detector'
_diffrn_measurement_method     '\f and \w scans'
_diffrn_reflns_number     7756
_diffrn_reflns_av_R_equivalents     0.0586
_diffrn_reflns_theta_min     1.88
_diffrn_reflns_theta_max     25.992
_diffrn_reflns_theta_full     25.242
_diffrn_measured_fraction_theta_max     0.972
_diffrn_measured_fraction_theta_full     0.976
_diffrn_reflns_limit_h_min     -14
_diffrn_reflns_limit_h_max     17
_diffrn_reflns_limit_k_min     -8
_diffrn_reflns_limit_k_max     3
_diffrn_reflns_limit_l_min     -26
_diffrn_reflns_limit_l_max     14
_refine_special_details     ?
_reflns_number_total     1973
_reflns_number_gt     1293
_reflns_threshold_expression     I>2\s(I)
_refine_ls_structure_factor_coef     Fsqd
_refine_ls_matrix_type     full
_refine_ls_R_factor_all     0.0834
_refine_ls_R_factor_gt     0.0467
_refine_ls_wR_factor_ref     0.1151
_refine_ls_goodness_of_fit_ref     1.027
_refine_ls_restrained_S_all     1.027
_refine_ls_number_reflns     1973
_refine_ls_number_parameters     152
_refine_ls_number_restraints     0
_refine_ls_hydrogen_treatment     mixed
_refine_ls_weighting_scheme     calc
_refine_ls_weighting_details
              'w=1/[\s^2^(Fo^2^)+(0.0483P)^2^+0.5497P] where P=(Fo^2^+2Fc^2^)/3'
_atom_sites_solution_hydrogens     mixed
_refine_ls_shift/su_max     0.001
_refine_ls_shift/su_mean     0
_refine_diff_density_max     0.212
_refine_diff_density_min     -0.227
_refine_ls_extinction_method     none
loop_
    _atom_type_symbol
    _atom_type_description
    _atom_type_scat_dispersion_real
    _atom_type_scat_dispersion_imag
    _atom_type_scat_source
    C C 0.0033 0.0016 'International Tables Vol C Tables 4.2.6.8 and 6.1.1.4'
    H H 0 0 'International Tables Vol C Tables 4.2.6.8 and 6.1.1.4'
    N N 0.0061 0.0033 'International Tables Vol C Tables 4.2.6.8 and 6.1.1.4'
    O O 0.0106 0.006 'International Tables Vol C Tables 4.2.6.8 and 6.1.1.4'
    S S 0.1246 0.1234 'International Tables Vol C Tables 4.2.6.8 and 6.1.1.4'
_computing_data_collection     'SMART (Bruker, 2002)'
_computing_cell_refinement     'SAINT (Bruker, 2002)'
_computing_data_reduction     'SAINT (Bruker, 2002)'
_computing_structure_solution     'SHELXS2013 (Sheldrick, 2008)'
_computing_structure_refinement     'SHELXL2013 (Sheldrick, 2008)'
_computing_molecular_graphics     'ORTEP-3 for Windows (Farrugia, 2012)'
_computing_publication_material     'WinGX (Farrugia, 2012)'
loop_
    _atom_site_type_symbol
    _atom_site_label
    _atom_site_fract_x
    _atom_site_fract_y
    _atom_site_fract_z
    _atom_site_U_iso_or_equiv
    _atom_site_adp_type
    _atom_site_calc_flag
    _atom_site_occupancy
    _atom_site_disorder_assembly
    _atom_site_disorder_group
    C C1 0.33533(17) 1.0358(4) 0.65485(12) 0.0376(6) Uani d 1 . .
    C C2 0.3931(2) 1.1557(4) 0.69320(13) 0.0488(7) Uani d 1 . .
    H H2 0.4542 1.1162 0.7031 0.059 Uiso calc 1 . .
    C C3 0.3604(2) 1.3340(4) 0.71691(15) 0.0589(9) Uani d 1 . .
    H H3 0.3994 1.4133 0.7429 0.071 Uiso calc 1 . .
    C C4 0.2704(2) 1.3943(4) 0.70214(14) 0.0573(9) Uani d 1 . .
    H H4 0.2492 1.5159 0.7174 0.069 Uiso calc 1 . .
    C C5 0.2120(2) 1.2761(4) 0.66512(15) 0.0563(8) Uani d 1 . .
    H H5 0.1508 1.3161 0.6559 0.068 Uiso calc 1 . .
    C C6 0.24417(19) 1.0959(4) 0.64118(13) 0.0486(7) Uani d 1 . .
    H H6 0.2043 1.0158 0.616 0.058 Uiso calc 1 . .
    C C7 0.37532(18) 0.8447(4) 0.63138(13) 0.0396(7) Uani d 1 . .
    O O8 0.44757(13) 0.7726(3) 0.65381(9) 0.0561(6) Uani d 1 . .
    N N9 0.32479(17) 0.7544(3) 0.58270(11) 0.0439(6) Uani d 1 . .
    H H9 0.2806(18) 0.812(4) 0.5652(12) 0.039(8) Uiso d 1 . .
    C C10 0.34054(18) 0.5751(4) 0.55260(13) 0.0384(6) Uani d 1 . .
    O O11 0.28343(12) 0.5116(3) 0.51289(9) 0.0472(5) Uani d 1 . .
    N N12 0.42172(15) 0.4788(3) 0.57068(11) 0.0393(6) Uani d 1 . .
    H H12 0.4561(17) 0.535(4) 0.6002(12) 0.037(8) Uiso d 1 . .
    C C13 0.45494(17) 0.3010(4) 0.54659(13) 0.0382(7) Uani d 1 . .
    S S14 0.55856(5) 0.21601(11) 0.57483(4) 0.0510(3) Uani d 1 . .
    N N15 0.40313(19) 0.2107(4) 0.50312(13) 0.0521(7) Uani d 1 . .
    H H15A 0.425(2) 0.083(5) 0.4869(15) 0.086(11) Uiso d 1 . .
    H H15B 0.351(2) 0.248(5) 0.4927(15) 0.068(11) Uiso d 1 . .
loop_
    _atom_site_aniso_label
    _atom_site_aniso_U_11
    _atom_site_aniso_U_22
    _atom_site_aniso_U_33
    _atom_site_aniso_U_12
    _atom_site_aniso_U_13
    _atom_site_aniso_U_23
    C1 0.0416(16) 0.0347(14) 0.0363(16) -0.0008(11) 0.0021(12) -0.0012(12)
    C2 0.0482(18) 0.0489(17) 0.0488(19) -0.0032(13) 0.0008(14) -0.0116(15)
    C3 0.071(2) 0.0495(18) 0.056(2) -0.0128(16) 0.0079(17) -0.0189(16)
    C4 0.076(2) 0.0399(17) 0.057(2) 0.0053(15) 0.0172(17) -0.0096(15)
    C5 0.058(2) 0.0545(19) 0.057(2) 0.0191(15) 0.0040(15) -0.0054(16)
    C6 0.0497(18) 0.0467(17) 0.0487(19) 0.0032(13) -0.0009(14) -0.0070(14)
    C7 0.0392(17) 0.0348(14) 0.0440(18) 0.0001(11) -0.0025(13) -0.0001(13)
    O8 0.0495(13) 0.0491(12) 0.0667(15) 0.0115(10) -0.0165(11) -0.0113(10)
    N9 0.0457(15) 0.0362(13) 0.0476(16) 0.0126(11) -0.0111(12) -0.0071(11)
    C10 0.0351(15) 0.0319(14) 0.0476(18) 0.0022(11) -0.0005(13) -0.0022(13)
    O11 0.0416(11) 0.0413(11) 0.0568(13) 0.0059(9) -0.0097(10) -0.0098(10)
    N12 0.0349(13) 0.0330(12) 0.0488(16) 0.0047(10) -0.0054(11) -0.0070(11)
    C13 0.0353(15) 0.0312(13) 0.0486(18) 0.0004(11) 0.0059(13) -0.0012(13)
    S14 0.0368(4) 0.0439(4) 0.0713(6) 0.0082(3) -0.0014(4) -0.0077(4)
    N15 0.0417(17) 0.0421(15) 0.071(2) 0.0092(12) -0.0036(14) -0.0195(13)
_geom_special_details
;
All e.s.d.'s (except the e.s.d. in the dihedral angle between two l.s. planes)
are estimated using the full covariance matrix. The cell e.s.d.'s are taken
into account individually in the estimation of e.s.d.'s in distances, angles
and torsion angles; correlations between e.s.d.'s in cell parameters are only
used when they are defined by crystal symmetry. An approximate (isotropic)
treatment of cell e.s.d.'s is used for estimating e.s.d.'s involving l.s.
planes.
;
loop_
    _geom_bond_atom_site_label_1
    _geom_bond_atom_site_label_2
    _geom_bond_site_symmetry_2
    _geom_bond_distance
    _geom_bond_publ_flag
    C1 C2 . 1.384(4) ?
    C1 C6 . 1.385(3) ?
    C1 C7 . 1.494(3) ?
    C2 C3 . 1.383(4) ?
    C2 H2 . 0.93 ?
    C3 C4 . 1.373(4) ?
    C3 H3 . 0.93 ?
    C4 C5 . 1.367(4) ?
    C4 H4 . 0.93 ?
    C5 C6 . 1.393(4) ?
    C5 H5 . 0.93 ?
    C6 H6 . 0.93 ?
    C7 O8 . 1.216(3) ?
    C7 N9 . 1.376(3) ?
    N9 C10 . 1.381(3) ?
    N9 H9 . 0.81(3) ?
    C10 O11 . 1.223(3) ?
    C10 N12 . 1.366(3) ?
    N12 C13 . 1.386(3) ?
    N12 H12 . 0.86(3) ?
    C13 N15 . 1.306(4) ?
    C13 S14 . 1.671(3) ?
    N15 H15A . 0.98(4) ?
    N15 H15B . 0.81(3) ?
loop_
    _geom_angle_atom_site_label_1
    _geom_angle_atom_site_label_2
    _geom_angle_atom_site_label_3
    _geom_angle_site_symmetry_1
    _geom_angle_site_symmetry_3
    _geom_angle
    _geom_angle_publ_flag
    C2 C1 C6 . . 119.0(2) ?
    C2 C1 C7 . . 117.4(2) ?
    C6 C1 C7 . . 123.6(2) ?
    C3 C2 C1 . . 120.4(3) ?
    C3 C2 H2 . . 119.8 ?
    C1 C2 H2 . . 119.8 ?
    C4 C3 C2 . . 120.2(3) ?
    C4 C3 H3 . . 119.9 ?
    C2 C3 H3 . . 119.9 ?
    C5 C4 C3 . . 120.2(3) ?
    C5 C4 H4 . . 119.9 ?
    C3 C4 H4 . . 119.9 ?
    C4 C5 C6 . . 120.1(3) ?
    C4 C5 H5 . . 120 ?
    C6 C5 H5 . . 120 ?
    C1 C6 C5 . . 120.1(3) ?
    C1 C6 H6 . . 119.9 ?
    C5 C6 H6 . . 119.9 ?
    O8 C7 N9 . . 121.9(2) ?
    O8 C7 C1 . . 122.4(2) ?
    N9 C7 C1 . . 115.7(2) ?
    C7 N9 C10 . . 129.8(2) ?
    C7 N9 H9 . . 120.5(19) ?
    C10 N9 H9 . . 109.4(19) ?
    O11 C10 N12 . . 124.2(2) ?
    O11 C10 N9 . . 120.2(2) ?
    N12 C10 N9 . . 115.6(2) ?
    C10 N12 C13 . . 126.9(2) ?
    C10 N12 H12 . . 116.6(17) ?
    C13 N12 H12 . . 116.5(17) ?
    N15 C13 N12 . . 117.7(2) ?
    N15 C13 S14 . . 124.1(2) ?
    N12 C13 S14 . . 118.1(2) ?
    C13 N15 H15A . . 118.2(18) ?
    C13 N15 H15B . . 122(2) ?
    H15A N15 H15B . . 119(3) ?
loop_
    _geom_hbond_atom_site_label_D
    _geom_hbond_atom_site_label_H
    _geom_hbond_atom_site_label_A
    _geom_hbond_site_symmetry_A
    _geom_hbond_distance_DH
    _geom_hbond_distance_HA
    _geom_hbond_distance_DA
    _geom_hbond_angle_DHA
    N9 H9 O11 7_566 0.81(3) 2.20(3) 2.945(3) 151(2)
    N12 H12 O8 . 0.86(3) 1.97(3) 2.661(3) 136(2)
    N15 H15A S14 5_656 0.98(4) 2.41(4) 3.358(3) 163(3)
    N15 H15B O11 . 0.81(3) 2.06(3) 2.653(3) 130(3)
_shelx_hkl_checksum     23727
_shelx_hkl_file
;
   2   0   0   10.64    0.45
  -2   0   0   10.21    0.50
   4   0   0   20.54    0.90
   4   0   0   20.13    0.92
  -4   0   0   20.11    0.99
   6   0   0  135.19    4.12
  -6   0   0  140.50    4.28
   6   0   0  135.07    4.12
   6   0   0  135.97    3.95
  -8   0   0   83.20    3.04
   8   0   0   79.91    2.76
   8   0   0   80.65    2.91
   8   0   0   77.83    2.92
  10   0   0   47.48    2.28
  10   0   0   50.39    2.28
  10   0   0   50.47    2.17
  12   0   0    1.90    0.70
  12   0   0    2.63    0.74
  12   0   0    0.55    0.58
  14   0   0    0.37    0.64
  14   0   0    1.16    0.78
  14   0   0    1.58    0.69
  16   0   0    1.44    0.90
  18   0   0   13.02    1.89
   1  -1   0    0.90    0.17
  -1  -1   0    0.99    0.22
   3  -1   0   11.96    0.61
  -3  -1   0   11.35    0.71
   3  -1   0   12.37    0.59
   3  -1   0   12.98    0.67
  -3  -1   0   12.59    0.75
   3   1   0   12.03    0.65
   5  -1   0   30.67    1.21
  -5  -1   0   30.57    1.41
   5  -1   0   31.44    1.30
   5  -1   0   31.98    1.33
  -5  -1   0   31.38    1.47
   5   1   0   33.95    1.33
   5   1   0   32.39    1.36
  -7  -1   0   35.76    1.77
   7  -1   0   33.26    1.59
  -7  -1   0   37.13    1.70
   7  -1   0   36.13    1.49
   7  -1   0   36.78    1.56
  -7   1   0   34.78    1.65
   7   1   0   34.77    1.67
   7   1   0   34.37    1.63
   7   1   0   36.90    1.57
   9  -1   0    3.76    0.72
   9  -1   0    6.36    0.91
   9  -1   0    6.40    0.81
  -9  -1   0    5.62    0.90
  -9  -1   0    8.39    1.03
   9   1   0    7.83    0.99
   9   1   0    6.60    0.95
   9   1   0    5.66    0.79
  11  -1   0    1.31    0.58
  11  -1   0    1.23    0.63
  11  -1   0    1.77    0.64
  11   1   0    1.55    0.66
  11   1   0    1.36    0.61
  11   1   0    1.63    0.66
  13  -1   0    4.67    0.95
  13  -1   0    6.69    1.14
  13  -1   0    8.38    1.21
  13   1   0    9.60    1.24
  13   1   0    7.07    1.19
  13   1   0    9.00    1.30
  15  -1   0    0.09    0.65
  15  -1   0    1.50    0.78
  15  -1   0   -0.20    0.65
  15   1   0    0.74    0.77
  17  -1   0    0.38    0.79
  17  -1   0   -0.06    0.67
  17  -1   0    0.60    0.91
  19  -1   0    0.46    0.92
   0  -2   0  222.21    6.00
   0  -2   0  223.57    6.14
   0  -2   0  221.00    6.11
   2  -2   0  217.36    6.04
  -2  -2   0  213.51    5.99
  -2  -2   0  215.13    6.11
   2  -2   0  218.40    5.83
  -4  -2   0   12.86    0.91
   4  -2   0   14.76    0.94
   4  -2   0   13.94    0.77
   4  -2   0   15.42    0.82
  -4  -2   0   15.45    0.98
   4   2   0   14.90    0.84
   6  -2   0    9.13    0.81
  -6  -2   0    8.42    0.88
  -6  -2   0    9.67    0.99
   6  -2   0    8.81    0.81
   6  -2   0    7.83    0.72
   6   2   0    8.09    0.91
   6   2   0    6.99    0.81
   6   2   0    7.97    0.78
  -8  -2   0   36.41    1.89
   8  -2   0   36.81    1.70
  -8  -2   0   35.90    1.82
   8  -2   0   34.82    1.67
   8  -2   0   33.47    1.56
   8   2   0   37.84    1.89
   8   2   0   36.30    1.68
   8   2   0   36.75    1.81
  10  -2   0   15.71    1.41
 -10  -2   0   13.71    1.41
 -10  -2   0   13.64    1.45
  10  -2   0   15.24    1.30
  10  -2   0   13.04    1.29
  10   2   0   13.75    1.30
  10   2   0   14.36    1.46
  10   2   0   13.77    1.45
  12  -2   0   14.37    1.41
  12  -2   0   14.46    1.55
  12  -2   0   13.88    1.47
  14  -2   0    0.92    0.75
  14  -2   0    2.21    0.78
  14  -2   0    0.18    0.58
  16  -2   0    9.42    1.44
  16  -2   0    8.56    1.51
  16  -2   0    7.80    1.39
  18  -2   0    3.59    1.27
  18  -2   0    2.86    1.17
  18  -2   0    3.76    1.12
   1  -3   0  120.04    3.58
  -1  -3   0  121.50    3.76
   1  -3   0  119.11    3.84
  -1  -3   0  119.40    3.65
  -3  -3   0    0.23    0.33
  -3  -3   0    0.42    0.35
   3  -3   0    0.59    0.36
   3  -3   0    0.65    0.29
   5  -3   0   16.49    0.97
  -5  -3   0   15.63    1.16
   5  -3   0   18.19    1.20
  -5  -3   0   17.02    1.19
   5  -3   0   17.48    0.98
   7  -3   0   55.07    2.19
   7  -3   0   55.99    2.14
  -7  -3   0   60.67    2.57
   7  -3   0   55.55    2.24
  -7  -3   0   60.76    2.59
   7   3   0   60.08    2.30
  -9  -3   0    3.04    0.81
   9  -3   0    3.50    0.67
  -9  -3   0    3.19    0.80
   9  -3   0    3.36    0.70
   9  -3   0    2.17    0.57
  11  -3   0    2.37    0.71
 -11  -3   0    0.21    0.52
  11  -3   0    1.72    0.65
  11  -3   0    0.93    0.53
  13  -3   0    0.28    0.58
  13  -3   0    0.26    0.57
  13  -3   0    0.01    0.52
  15  -3   0    0.98    0.72
  15  -3   0   -0.23    0.63
  15  -3   0    1.77    0.77
  17  -3   0    0.33    0.93
  17  -3   0    1.50    0.98
  17  -3   0    0.17    0.68
   0  -4   0  101.39    3.60
   0  -4   0  101.65    3.32
  -2  -4   0   10.98    1.05
   2  -4   0   10.82    0.92
  -2  -4   0   10.60    1.03
   2  -4   0   11.74    1.13
   4  -4   0    0.57    0.45
  -4  -4   0    0.76    0.48
   4  -4   0    1.63    0.45
  -4  -4   0    1.40    0.51
   4  -4   0    1.19    0.41
  -6  -4   0    4.59    0.84
   6  -4   0    5.46    0.75
   6  -4   0    4.02    0.84
  -6  -4   0    2.72    0.72
   6  -4   0    3.60    0.62
  -8  -4   0   77.81    3.18
  -8  -4   0   72.87    3.23
   8  -4   0   66.39    2.76
   8  -4   0   72.55    2.69
   8  -4   0   74.73    2.77
 -10  -4   0    2.26    0.86
  10  -4   0    1.61    0.59
  10  -4   0    0.63    0.52
 -10  -4   0    1.26    0.64
  10  -4   0    0.88    0.56
 -12  -4   0    0.16    0.65
  12  -4   0   -0.64    0.39
  12  -4   0   -0.07    0.53
  12  -4   0   -0.22    0.45
  14  -4   0    2.49    0.93
  14  -4   0    2.48    0.93
  14  -4   0    3.35    0.90
  16  -4   0    0.36    0.77
  16  -4   0    0.55    0.67
  16  -4   0    1.36    1.00
  -1  -5   0   17.73    1.56
   1  -5   0   14.82    1.46
  -1  -5   0   15.25    1.30
   1  -5   0   15.79    1.15
  -3  -5   0    0.26    0.47
  -3  -5   0    0.57    0.43
   3  -5   0   -0.07    0.33
   3  -5   0    0.32    0.46
  -5  -5   0    1.50    0.62
  -5  -5   0    0.66    0.52
   5  -5   0    0.67    0.46
   5  -5   0    0.86    0.55
   7  -5   0    2.32    0.76
  -7  -5   0    1.73    0.66
   7  -5   0    1.33    0.52
   7  -5   0    1.47    0.55
  -7  -5   0    2.10    0.73
   9  -5   0    4.24    0.80
   9  -5   0    5.55    0.87
  -9  -5   0    6.49    1.17
  -9  -5   0    6.41    1.15
   9  -5   0    5.56    0.94
  11  -5   0    0.66    0.61
  11  -5   0    1.38    0.63
 -11  -5   0    1.08    0.77
  11  -5   0    0.32    0.50
 -11  -5   0    1.74    0.77
  13  -5   0   -0.01    0.58
  13  -5   0   -1.62    0.51
  13  -5   0   -0.46    0.54
  15  -5   0    0.85    0.87
  15  -5   0    0.37    0.78
  15  -5   0   -0.05    0.63
   0  -6   0    0.26    0.45
   0  -6   0   -0.05    0.48
   2  -6   0    1.50    0.69
   2  -6   0    0.68    0.44
  -2  -6   0   -0.07    0.55
  -2  -6   0    0.21    0.47
   4  -6   0    2.88    0.67
   4  -6   0    4.16    0.91
  -4  -6   0    3.17    0.74
  -4  -6   0    2.88    0.77
   4  -6   0    2.77    0.68
  -6  -6   0    0.48    0.52
   6  -6   0    0.96    0.47
   6  -6   0    1.32    0.62
  -6  -6   0    0.87    0.65
   6  -6   0   -0.17    0.50
   8  -6   0    4.68    1.04
   8  -6   0    4.03    0.89
  -8  -6   0    3.51    0.94
  -8  -6   0    4.09    0.99
   8  -6   0    3.93    0.80
  10  -6   0    1.87    0.77
  10  -6   0    1.32    0.71
  10  -6   0    2.45    0.69
 -10  -6   0    0.03    0.65
 -10  -6   0    1.45    0.71
 -12  -6   0    2.29    0.95
  12  -6   0    3.82    1.03
  12  -6   0    1.52    0.84
  12  -6   0    2.59    0.80
  14  -6   0   -0.26    0.58
  14  -6   0    0.20    0.77
  14  -6   0   -0.22    0.71
   1  -7   0    4.83    1.08
  -1  -7   0    5.53    1.12
  -1  -7   0    5.98    1.09
   1  -7   0    6.85    1.06
  -3  -7   0    2.39    0.80
   3  -7   0    0.86    0.65
   3  -7   0   -0.20    0.45
  -3  -7   0    2.15    0.84
   5  -7   0    0.62    0.53
  -5  -7   0    0.60    0.59
   5  -7   0    0.44    0.64
  -5  -7   0   -0.06    0.64
  -5  -7   0    0.14    0.58
  -7  -7   0   12.99    1.71
   7  -7   0    9.89    1.21
   7  -7   0    9.73    1.55
  -7  -7   0    9.94    1.54
   7  -7   0    8.91    1.27
   9  -7   0    1.83    0.69
  -9  -7   0    0.89    0.81
  -9  -7   0    1.12    0.79
   9  -7   0    0.46    0.66
   9  -7   0    1.60    0.65
  11  -7   0   -0.56    0.66
  11  -7   0   -0.44    0.65
  11  -7   0   -0.04    0.60
 -11  -7   0   -0.75    0.64
   0  -8   0    0.55    0.56
   0  -8   0   -0.67    0.58
   2  -8   0    1.31    0.73
   2  -8   0    1.59    0.88
  -2  -8   0    1.75    0.91
  -2  -8   0    0.46    0.63
   4  -8   0    0.36    0.69
  -4  -8   0    0.99    0.82
   4  -8   0    1.27    0.67
   4  -8   0    0.39    0.59
  -4  -8   0    1.28    0.85
   6  -8   0    0.31    0.60
   6  -8   0    1.24    0.93
  -6  -8   0    0.37    0.80
  -6  -8   0   -0.14    0.75
   6  -8   0    0.96    0.72
   8  -8   0    0.16    0.55
  -8  -8   0    1.94    1.00
   8  -8   0    0.70    0.81
   8  -8   0    0.20    0.72
  -8  -8   0    0.00    0.66
  -8  -8   0   -0.51    0.74
  18   0  -1    1.80    1.05
  16   0  -1    0.60    0.81
  16   0  -1    0.96    0.73
  16   0  -1    0.53    0.72
  14   0  -1    0.00    0.65
  14   0  -1    0.13    0.60
  14   0  -1   -0.02    0.52
  12   0  -1   -0.01    0.57
  12   0  -1   -0.59    0.46
  12   0  -1   -0.15    0.46
  10   0  -1   -0.08    0.43
  10   0  -1   -0.37    0.40
  10   0  -1   -0.49    0.37
  -8   0   1    1.30    0.47
   8   0  -1    1.26    0.43
   8   0  -1    1.47    0.44
   8   0  -1    1.36    0.49
   6   0  -1    0.67    0.30
   6   0  -1    0.42    0.31
   6   0  -1    0.44    0.32
  -6   0   1    0.55    0.35
   4   0  -1   -0.15    0.25
   4   0  -1   -0.06    0.25
   4   0  -1   -0.16    0.22
  -4   0   1   -0.46    0.22
   2   0  -1   -0.03    0.09
   2   0   1   -0.12    0.09
  -2   0  -1   -0.13    0.11
   4   0   1   -0.26    0.24
   4   0   1   -0.16    0.22
  -4   0  -1   -0.35    0.24
   6   0   1    0.75    0.34
  -6   0  -1    0.28    0.30
   6   0   1    0.40    0.32
   6   0   1    0.47    0.29
  -8   0  -1    0.42    0.41
   8   0   1   -0.09    0.33
   8   0   1    0.44    0.38
   8   0   1    0.16    0.34
  -8   0  -1    0.65    0.40
  10   0   1    1.85    0.59
  10   0   1    0.84    0.51
  10   0   1   -0.07    0.46
 -10   0  -1    0.26    0.49
  12   0   1   -1.00    0.44
  12   0   1   -0.28    0.53
  12   0   1   -0.10    0.51
  14   0   1    0.56    0.68
  14   0   1   -0.57    0.56
  14   0   1    0.57    0.70
  16   0   1    0.20    0.72
  19  -1  -1    1.29    0.97
  17  -1  -1    0.00    0.82
  17  -1  -1    0.51    0.80
  17  -1  -1    0.21    0.75
  15  -1  -1    6.04    1.16
  15  -1  -1    6.98    1.27
  15  -1  -1    6.28    1.24
  15   1  -1    4.53    1.12
  13  -1  -1   16.56    1.55
  13  -1  -1   13.67    1.53
  13  -1  -1   15.18    1.60
  13   1  -1   20.89    1.92
  13   1  -1   15.91    1.54
  13   1  -1   14.57    1.58
  11  -1  -1   13.67    1.30
  11  -1  -1   14.48    1.44
  11  -1  -1   13.39    1.36
  11   1  -1   16.23    1.53
  11   1  -1   15.55    1.46
  11   1  -1   14.14    1.47
  -9  -1   1    0.10    0.40
   9  -1  -1    0.54    0.41
   9  -1  -1   -0.41    0.33
  -9  -1   1   -0.20    0.40
   9  -1  -1    0.10    0.37
   9   1  -1   -0.31    0.36
   9   1  -1    0.37    0.42
   9   1  -1    0.47    0.43
   7  -1  -1   69.07    2.31
   7  -1  -1   66.38    2.40
  -7  -1   1   73.42    2.58
   7  -1  -1   66.65    2.46
  -7  -1   1   70.28    2.67
   7   1  -1   67.31    2.55
   7   1  -1   68.17    2.39
   7   1  -1   69.10    2.51
   5  -1  -1   58.40    2.00
   5  -1  -1   61.55    1.99
   5  -1  -1   60.61    1.87
  -5  -1   1   57.86    2.11
  -5  -1   1   56.00    2.16
   5   1  -1   59.44    2.07
   5   1  -1   59.20    2.13
   3  -1  -1    9.87    0.55
  -3  -1   1   10.26    0.68
   3  -1  -1   10.17    0.66
   3  -1  -1   10.34    0.52
  -3  -1   1   11.07    0.73
   3  -1  -1   10.41    0.49
   3   1  -1   10.80    0.63
  -1  -1   1    2.02    0.29
   1  -1   1   26.41    0.89
  -1  -1  -1   25.92    0.82
  -1  -1  -1   25.79    0.91
  -1  -1  -1   24.55    0.88
   3  -1   1   60.34    1.85
   3  -1   1   59.70    1.87
   3  -1   1   60.90    1.78
  -3  -1  -1   54.04    1.92
  -3  -1  -1   56.77    1.99
   3   1   1   58.87    1.80
   5  -1   1   11.92    0.73
   5  -1   1   12.18    0.81
   5  -1   1   11.61    0.76
  -5  -1  -1   10.86    0.90
  -5  -1  -1   11.74    0.87
   5   1   1   11.41    0.79
  -5   1  -1   10.98    0.79
   5   1   1   11.22    0.79
   7  -1   1   70.84    2.56
   7  -1   1   68.01    2.41
  -7  -1  -1   70.54    2.65
  -7  -1  -1   70.81    2.73
   7  -1   1   73.40    2.55
  -7   1  -1   72.78    2.64
   7   1   1   71.89    2.59
   7   1   1   73.59    2.48
   7   1   1   71.23    2.67
  -9  -1  -1    0.55    0.52
   9  -1   1    0.49    0.47
   9  -1   1    0.22    0.40
   9  -1   1    0.10    0.37
  -9  -1  -1    0.10    0.46
   9   1   1    0.71    0.47
   9   1   1   -0.21    0.35
  -9   1  -1    0.99    0.48
   9   1   1    0.23    0.43
  11  -1   1   24.18    1.50
  11  -1   1   24.30    1.61
  11  -1   1   26.11    1.65
  11   1   1   21.27    1.81
  11   1   1   20.66    1.79
  11   1   1   21.80    1.50
  13  -1   1   11.37    1.39
  13  -1   1    8.39    1.18
  13  -1   1    7.23    1.18
  13   1   1   12.34    1.44
  13   1   1   10.47    1.43
  13   1   1   11.57    1.50
  15  -1   1    2.60    0.93
  15  -1   1    2.58    0.94
  15  -1   1    3.13    0.94
  17  -1   1    0.72    0.83
  17  -1   1    0.91    0.98
  19  -1   1    4.99    1.37
  18  -2  -1    1.45    1.11
  18  -2  -1   -0.35    0.85
  18  -2  -1    0.14    0.77
  16  -2  -1   -0.15    0.67
  16  -2  -1    1.06    0.79
  16  -2  -1    0.52    0.76
  14  -2  -1    1.01    0.68
  14  -2  -1    1.00    0.70
  14  -2  -1    1.53    0.72
  12  -2  -1   12.52    1.32
  12  -2  -1   10.96    1.35
  12  -2  -1   14.56    1.45
  12   2  -1   15.56    1.73
  10  -2  -1    1.88    0.58
  10  -2  -1    1.36    0.51
  10  -2  -1    1.92    0.60
 -10  -2   1    1.67    0.70
 -10  -2   1    1.20    0.58
  10   2  -1    0.62    0.49
  10   2  -1    1.16    0.62
  10   2  -1    1.16    0.61
  -8  -2   1    6.80    0.93
   8  -2  -1    6.27    0.79
  -8  -2   1    6.32    0.90
   8  -2  -1    4.89    0.72
   8  -2  -1    6.41    0.73
   8   2  -1    5.85    0.78
   8   2  -1    7.51    0.99
   8   2  -1    7.57    0.94
  -6  -2   1   23.56    1.34
   6  -2  -1   22.24    1.03
  -6  -2   1   22.33    1.31
   6  -2  -1   19.92    1.06
   6  -2  -1   24.25    1.15
   6   2  -1   22.68    1.17
   6   2  -1   21.49    1.24
   6   2  -1   22.42    1.33
   4  -2  -1   26.92    1.08
  -4  -2   1   25.49    1.27
   4  -2  -1   26.31    1.27
  -4  -2   1   25.88    1.33
   4  -2  -1   25.46    1.04
   4   2  -1   27.01    1.17
  -2  -2   1    0.82    0.34
   2  -2  -1    1.34    0.39
  -2  -2   1    1.21    0.37
   2  -2  -1    0.72    0.23
   0  -2  -1    5.92    0.50
   0  -2   1    5.00    0.57
   0  -2   1    5.23    0.53
   0  -2  -1    5.72    0.46
  -2  -2  -1    6.54    0.60
   2  -2   1    6.84    0.58
   2  -2   1    7.28    0.69
  -2  -2  -1    7.76    0.69
   4  -2   1   43.05    1.62
   4  -2   1   42.83    1.76
   4  -2   1   46.13    1.66
  -4  -2  -1   44.31    1.79
  -4  -2  -1   43.55    1.76
   4   2   1   45.84    1.61
  -6  -2  -1    7.85    0.91
   6  -2   1    8.17    0.83
   6  -2   1    9.04    0.85
  -6  -2  -1    7.95    0.90
   6  -2   1    9.54    0.81
   6   2   1    8.37    0.84
   6   2   1    8.26    0.84
   8  -2   1    0.50    0.36
  -8  -2  -1    0.07    0.46
  -8  -2  -1   -0.15    0.35
   8  -2   1    0.33    0.36
   8  -2   1    0.40    0.42
   8   2   1    0.39    0.44
   8   2   1    1.11    0.45
   8   2   1    0.67    0.48
  10  -2   1    0.27    0.45
 -10  -2  -1    0.36    0.53
  10  -2   1    0.25    0.39
 -10  -2  -1    1.10    0.63
  10  -2   1    0.88    0.48
  10   2   1    0.38    0.50
  10   2   1    0.43    0.50
  10   2   1    0.72    0.58
  12  -2   1    0.77    0.55
  12  -2   1    0.97    0.62
  12  -2   1    0.07    0.57
  14  -2   1   11.86    1.47
  14  -2   1   11.90    1.49
  14  -2   1   12.12    1.61
  16  -2   1    2.16    0.94
  16  -2   1    1.26    0.78
  16  -2   1    0.24    0.74
  18  -2   1    0.85    0.88
  18  -2   1    1.31    1.07
  18  -2   1    2.36    1.12
  17  -3  -1    0.34    0.71
  17  -3  -1    0.95    0.86
  17  -3  -1    0.99    0.88
  15  -3  -1    4.35    1.07
  15  -3  -1    5.73    1.10
  15  -3  -1    6.14    1.19
  13  -3  -1    1.34    0.74
  13  -3  -1    3.57    0.84
  13  -3  -1    2.70    0.77
 -11  -3   1    8.88    1.30
  11  -3  -1    9.64    1.22
  11  -3  -1    9.59    1.09
  11  -3  -1    6.26    0.96
   9  -3  -1    0.20    0.36
  -9  -3   1    0.32    0.48
   9  -3  -1   -0.07    0.36
  -9  -3   1   -0.55    0.47
   9  -3  -1    0.12    0.39
   7  -3  -1    2.24    0.47
   7  -3  -1    2.06    0.49
   7  -3  -1    2.21    0.52
  -7  -3   1    1.96    0.63
  -7  -3   1    1.77    0.59
   7   3  -1    1.87    0.60
   7   3  -1    1.55    0.51
   7   3  -1    2.63    0.67
  -5  -3   1   68.00    2.68
   5  -3  -1   74.64    2.42
  -5  -3   1   75.24    2.83
   5  -3  -1   73.84    2.77
   5  -3  -1   68.71    2.37
   3  -3  -1    0.57    0.38
   3  -3  -1    0.65    0.27
  -3  -3   1    0.72    0.36
  -3  -3   1    0.76    0.38
   1  -3  -1   26.34    1.09
   1  -3  -1   26.22    1.33
  -1  -3   1   25.41    1.22
  -1  -3   1   25.02    1.28
  -1  -3   1   26.24    1.26
   1  -3   1    0.85    0.38
  -1  -3  -1    0.24    0.27
  -1  -3  -1    0.45    0.31
   1  -3   1    0.77    0.32
  -3  -3  -1   36.70    1.61
   3  -3   1   35.00    1.48
   3  -3   1   38.35    1.71
   3  -3   1   38.18    1.52
  -3  -3  -1   38.77    1.67
   5  -3   1    9.16    0.87
   5  -3   1   12.44    0.85
  -5  -3  -1   11.34    1.06
   5  -3   1   11.12    1.10
  -5  -3  -1   12.71    1.15
   7  -3   1   13.47    1.10
  -7  -3  -1   15.15    1.40
   7  -3   1   15.56    1.07
  -7  -3  -1   15.30    1.40
   7  -3   1   14.74    1.06
   9  -3   1    2.65    0.63
   9  -3   1    4.00    0.70
  -9  -3  -1    2.83    0.76
  -9  -3  -1    3.00    0.80
   9  -3   1    1.35    0.50
 -11  -3  -1   13.83    1.58
  11  -3   1   20.26    1.42
  11  -3   1   16.45    1.58
 -11  -3  -1   20.12    1.88
  11  -3   1   16.40    1.46
  13  -3   1    1.37    0.68
  13  -3   1    0.63    0.61
  13  -3   1    1.71    0.69
  15  -3   1    0.57    0.73
  15  -3   1    1.44    0.86
  15  -3   1    1.17    0.71
  17  -3   1    1.71    0.98
  17  -3   1    1.92    1.01
  17  -3   1    1.70    0.90
  16  -4  -1    3.45    1.08
  16  -4  -1    2.56    0.89
  16  -4  -1    2.48    1.07
  14  -4  -1    5.65    1.10
  14  -4  -1    6.41    1.10
  14  -4  -1    4.11    1.05
  12  -4  -1    7.35    1.11
  12  -4  -1    7.60    1.18
  12  -4  -1    7.02    1.07
  10  -4  -1    3.48    0.74
  10  -4  -1    4.57    0.81
 -10  -4   1    7.52    1.18
  10  -4  -1    2.73    0.68
 -10  -4   1    2.12    0.80
   8  -4  -1   41.95    1.83
  -8  -4   1   32.07    2.10
   8  -4  -1   42.63    1.96
   8  -4  -1   42.27    1.88
  -8  -4   1   44.71    2.26
  -6  -4   1   44.28    2.14
   6  -4  -1   46.71    2.26
   6  -4  -1   43.38    1.87
  -6  -4   1   44.89    2.25
   6  -4  -1   43.57    1.80
   4  -4  -1    1.25    0.38
   4  -4  -1    1.24    0.39
  -4  -4   1    1.40    0.53
  -4  -4   1    2.72    0.67
   4  -4  -1    1.02    0.50
  -2  -4   1    4.12    0.67
   2  -4  -1    3.23    0.64
  -2  -4   1    3.50    0.63
   2  -4  -1    3.40    0.54
   0  -4  -1   13.96    1.29
   0  -4  -1   13.54    0.88
   0  -4   1   10.12    1.10
   0  -4   1   12.17    1.04
   2  -4   1   45.08    2.09
  -2  -4  -1   47.27    1.99
   2  -4   1   44.35    1.86
  -2  -4  -1   46.61    1.93
   4  -4   1    5.59    0.85
  -4  -4  -1    5.85    0.83
   4  -4   1    6.24    0.76
   4  -4   1    6.66    0.77
  -4  -4  -1    4.45    0.78
   6  -4   1    1.90    0.53
  -6  -4  -1    1.47    0.57
   6  -4   1    1.45    0.61
  -6  -4  -1    1.35    0.56
   6  -4   1    2.56    0.55
   8  -4   1   14.11    1.28
   8  -4   1   10.99    1.12
  -8  -4  -1   13.73    1.48
  -8  -4  -1   10.67    1.33
   8  -4   1   12.25    1.22
 -10  -4  -1   -0.51    0.54
  10  -4   1    0.46    0.47
 -10  -4  -1    0.02    0.51
  10  -4   1    0.41    0.53
  10  -4   1    0.61    0.48
  12  -4   1    7.07    1.11
  12  -4   1    6.39    1.12
  12  -4   1    7.69    1.11
 -12  -4  -1    6.18    1.22
  14  -4   1    3.40    0.99
  14  -4   1    1.57    0.73
  14  -4   1    2.52    0.91
  16  -4   1    0.17    0.68
  16  -4   1    0.74    0.88
  16  -4   1   -0.09    0.74
  15  -5  -1    0.59    0.78
  15  -5  -1    1.94    0.92
  15  -5  -1    0.71    0.73
  13  -5  -1    0.65    0.64
  13  -5  -1    1.25    0.66
  13  -5  -1    0.86    0.70
 -11  -5   1    3.35    1.06
  11  -5  -1    2.26    0.73
  11  -5  -1    0.93    0.59
  11  -5  -1    2.12    0.65
  -9  -5   1    0.44    0.56
  -9  -5   1   -0.78    0.55
   9  -5  -1    0.21    0.49
   9  -5  -1   -0.12    0.38
   9  -5  -1   -0.25    0.34
   7  -5  -1    5.35    0.76
  -7  -5   1    2.51    0.74
   7  -5  -1    5.87    0.85
   7  -5  -1    9.74    1.35
  -7  -5   1    4.78    0.96
   5  -5  -1    5.02    0.96
  -5  -5   1    4.01    0.86
   5  -5  -1    3.09    0.64
  -5  -5   1    3.73    0.81
   3  -5  -1   -0.12    0.42
   3  -5  -1    0.07    0.34
  -3  -5   1    0.01    0.43
  -3  -5   1    0.78    0.48
  -1  -5   1    4.79    0.78
   1  -5  -1    5.08    0.92
  -1  -5   1    4.88    0.93
   1  -5  -1    7.31    0.84
  -1  -5  -1    1.01    0.50
   1  -5   1    0.21    0.45
   1  -5   1    1.57    0.52
  -1  -5  -1    0.78    0.53
   3  -5   1    2.88    0.76
   3  -5   1    1.21    0.49
  -3  -5  -1    2.62    0.67
  -3  -5  -1    2.53    0.66
   5  -5   1    0.59    0.46
  -5  -5  -1    0.23    0.48
  -5  -5  -1   -0.14    0.48
   5  -5   1    0.89    0.58
   7  -5   1    7.30    1.04
   7  -5   1    6.75    0.96
  -7  -5  -1    5.26    1.01
  -7  -5  -1    6.19    1.03
   7  -5   1    5.75    1.06
   9  -5   1    1.42    0.61
   9  -5   1    0.46    0.50
  -9  -5  -1    0.41    0.64
  -9  -5  -1    1.62    0.68
   9  -5   1    1.07    0.52
  11  -5   1    1.24    0.67
  11  -5   1    0.92    0.65
 -11  -5  -1    1.84    0.88
 -11  -5  -1    3.86    0.99
  11  -5   1    2.44    0.70
  13  -5   1    0.06    0.63
  13  -5   1   -0.73    0.46
  13  -5   1   -0.78    0.59
  15  -5   1    0.32    0.78
  15  -5   1    0.22    0.78
  15  -5   1   -0.10    0.82
  14  -6  -1    4.11    1.14
  14  -6  -1    1.75    0.95
  14  -6  -1    3.24    0.90
  12  -6  -1    6.08    1.02
  12  -6  -1    4.85    1.04
 -12  -6   1    2.90    1.09
  12  -6  -1    4.00    0.97
 -10  -6   1   -0.15    0.64
  10  -6  -1   -0.16    0.50
 -10  -6   1   -0.45    0.57
  10  -6  -1    0.24    0.45
  10  -6  -1    0.77    0.67
  -8  -6   1    6.98    1.27
   8  -6  -1    2.98    0.81
   8  -6  -1    4.77    1.07
   8  -6  -1    5.41    0.85
  -8  -6   1    4.66    1.03
  -6  -6   1    6.18    1.14
   6  -6  -1    4.40    0.97
   6  -6  -1    5.20    0.80
   6  -6  -1    4.89    0.86
  -6  -6   1    3.59    0.87
   4  -6  -1   24.30    1.48
  -4  -6   1   23.97    1.68
   4  -6  -1   24.91    2.14
  -4  -6   1   27.33    1.86
  -4  -6   1   28.26    1.84
  -2  -6   1    0.78    0.54
   2  -6  -1    1.86    0.71
  -2  -6   1    1.46    0.70
   2  -6  -1    2.20    0.62
   0  -6   1    0.38    0.47
   0  -6  -1    0.53    0.60
   0  -6  -1    0.69    0.42
   0  -6   1    0.43    0.59
  -2  -6  -1    0.46    0.57
   2  -6   1    1.46    0.54
  -2  -6  -1    0.86    0.57
   2  -6   1    1.32    0.65
  -4  -6  -1   19.45    1.70
   4  -6   1   18.87    1.79
  -4  -6  -1   15.23    1.54
   4  -6   1   17.21    1.50
   4  -6   1   19.26    1.39
  -6  -6  -1   11.75    1.44
   6  -6   1   11.89    1.27
   6  -6   1   12.66    1.38
   6  -6   1    9.85    1.42
  -6  -6  -1   10.34    1.40
   8  -6   1    1.16    0.61
  -8  -6  -1   -0.33    0.51
   8  -6   1    0.18    0.68
   8  -6   1    0.46    0.55
   8  -6   1    0.68    0.51
  -8  -6  -1    0.66    0.67
 -10  -6  -1    5.38    1.22
  10  -6   1    3.32    0.93
  10  -6   1    2.88    0.82
 -10  -6  -1    3.07    0.98
  10  -6   1    4.12    0.98
 -12  -6  -1    2.14    0.92
  12  -6   1    2.58    0.93
  12  -6   1    2.19    0.74
  12  -6   1    1.91    0.90
  11  -7  -1    0.05    0.73
  11  -7  -1   -0.37    0.51
  11  -7  -1    0.27    0.69
 -11  -7   1   -0.82    0.72
   9  -7  -1    1.85    0.71
   9  -7  -1    3.34    0.94
  -9  -7   1    2.66    1.07
   9  -7  -1    2.29    1.00
   9  -7  -1    2.82    0.73
  -9  -7   1    3.04    1.10
   7  -7  -1    0.07    0.73
  -7  -7   1    1.92    0.84
   7  -7  -1    2.39    0.76
  -7  -7   1    0.67    0.58
   7  -7  -1    0.60    0.52
   5  -7  -1   -1.02    0.50
   5  -7  -1    0.40    0.53
  -5  -7   1   -0.22    0.63
  -5  -7   1    0.11    0.60
   3  -7  -1    1.88    0.86
  -3  -7   1    1.34    0.76
   3  -7  -1    1.41    0.62
  -3  -7   1    0.32    0.57
  -1  -7   1    3.58    0.99
  -1  -7   1    3.32    0.84
   1  -7  -1    2.74    0.74
   1  -7  -1    3.54    0.94
  -1  -7  -1    0.15    0.54
  -1  -7  -1    0.30    0.57
   1  -7   1    0.66    0.57
   1  -7   1    0.73    0.62
  -3  -7  -1    7.18    1.10
   3  -7   1    7.00    1.09
   3  -7   1    5.06    1.13
  -3  -7  -1    6.34    1.19
   5  -7   1    1.20    0.75
  -5  -7  -1    0.31    0.64
  -5  -7  -1    0.61    0.64
   5  -7   1    0.35    0.58
  -5  -7  -1    0.15    0.52
   7  -7   1    0.16    0.54
  -7  -7  -1    0.96    0.67
   7  -7   1    0.51    0.76
   7  -7   1    0.21    0.56
  -7  -7  -1    1.63    0.79
   9  -7   1   -0.34    0.54
   9  -7   1    0.12    0.53
   9  -7   1   -0.61    0.60
  -9  -7  -1    0.08    0.74
  -9  -7  -1    0.83    0.76
  11  -7   1    1.29    0.84
 -11  -7  -1    1.59    0.88
  11  -7   1    2.45    0.92
  11  -7   1    0.58    0.62
  -8  -8   1   -0.22    0.76
   8  -8  -1    0.06    0.72
   8  -8  -1   -1.12    0.47
  -8  -8   1   -0.33    0.70
  -8  -8   1    0.94    0.83
   8  -8  -1    0.30    0.83
   6  -8  -1    6.83    1.06
   6  -8  -1    5.17    1.35
  -6  -8   1    7.03    1.47
   6  -8  -1    7.76    1.29
  -6  -8   1    6.28    1.40
   4  -8  -1    1.57    0.72
  -4  -8   1    3.96    1.09
   4  -8  -1    2.70    0.86
  -4  -8   1    1.83    0.89
   4  -8  -1    1.58    0.84
  -2  -8   1    0.24    0.67
   2  -8  -1    0.14    0.64
  -2  -8   1   -0.17    0.60
   2  -8  -1    0.39    0.55
   0  -8   1   -0.15    0.62
   0  -8  -1    0.24    0.70
   0  -8   1    1.18    0.69
   0  -8  -1   -0.38    0.51
   2  -8   1    1.68    0.92
   2  -8   1    0.02    0.58
  -2  -8  -1    1.78    0.84
  -2  -8  -1   -0.02    0.69
  -4  -8  -1   -0.45    0.57
  -4  -8  -1   -0.07    0.61
   4  -8   1    0.48    0.74
   4  -8   1    0.05    0.67
   6  -8   1    2.15    0.87
  -6  -8  -1    2.03    0.96
   6  -8   1    1.77    0.76
   6  -8   1    2.23    1.07
  -6  -8  -1    2.35    1.06
   8  -8   1    1.58    1.03
  -8  -8  -1    0.27    0.83
  -8  -8  -1    0.90    0.91
   8  -8   1   -0.10    0.77
  18   0  -2    4.07    1.16
  16   0  -2    0.51    0.75
  16   0  -2    0.19    0.66
  16   0  -2    0.27    0.73
  14   0  -2    1.48    0.71
  14   0  -2   -0.25    0.57
  14   0  -2   -0.16    0.57
  12   0  -2    3.84    0.85
  12   0  -2    4.13    0.84
  12   0  -2    3.33    0.86
  10   0  -2   -0.14    0.41
  10   0  -2    0.16    0.44
  10   0  -2    1.12    0.51
   8   0  -2  160.75    4.95
   8   0  -2  158.14    4.93
   8   0  -2  159.49    4.70
  -8   0   2  162.63    5.12
   6   0  -2    1.61    0.39
   6   0  -2    2.10    0.46
   6   0  -2    1.52    0.38
  -6   0   2    2.08    0.48
   4   0  -2   11.30    0.65
   4   0  -2   11.82    0.73
   4   0  -2   10.42    0.67
   2   0  -2  104.26    2.72
   0   0   2  178.26    4.51
   0   0  -2  184.77    4.51
  -2   0  -2  713.33   18.31
   2   0   2  686.39   17.26
  -4   0  -2   10.95    0.75
   4   0   2    9.70    0.69
   4   0   2    9.60    0.65
   6   0   2   71.29    2.39
  -6   0  -2   73.26    2.54
   6   0   2   71.37    2.50
   6   0   2   76.05    2.59
  -6   0  -2   70.10    2.62
   8   0   2   27.29    1.51
  -8   0  -2   23.03    1.45
  -8   0  -2   26.80    1.47
   8   0   2   26.49    1.44
   8   0   2   25.93    1.37
  10   0   2    1.68    0.62
  10   0   2    1.25    0.52
  10   0   2    0.95    0.57
 -10   0  -2    0.31    0.48
  12   0   2    8.45    1.17
  12   0   2    7.57    1.16
  12   0   2    7.96    1.21
  14   0   2   12.56    1.57
  14   0   2   10.53    1.52
  14   0   2   10.20    1.37
  16   0   2    0.87    0.77
  19  -1  -2    0.31    0.85
  17  -1  -2    0.24    0.77
  17  -1  -2    0.22    0.90
  17  -1  -2   -1.01    0.62
  15  -1  -2    1.97    0.84
  15  -1  -2    2.67    0.85
  15  -1  -2    1.13    0.73
  15   1  -2    2.22    0.92
  13  -1  -2    5.64    1.02
  13  -1  -2    6.44    1.08
  13  -1  -2    5.10    0.99
  13   1  -2    5.03    1.05
  13   1  -2    4.13    0.90
  13   1  -2    4.25    0.98
  11  -1  -2    1.82    0.65
  11  -1  -2    1.20    0.55
  11  -1  -2    1.21    0.59
  11   1  -2    1.27    0.57
  11   1  -2    1.21    0.60
  11   1  -2    2.59    0.74
  -9  -1   2    5.77    0.91
  -9  -1   2    6.84    0.94
   9  -1  -2    4.04    0.72
   9  -1  -2    4.69    0.72
   9  -1  -2    5.78    0.83
   9   1  -2    4.69    0.76
   9   1  -2    6.22    0.93
   9   1  -2    2.94    0.62
   7  -1  -2   17.32    1.05
   7  -1  -2   15.62    0.99
  -7  -1   2   17.71    1.18
   7  -1  -2   16.51    0.94
  -7  -1   2   19.58    1.22
   7   1  -2   17.76    1.10
   7   1  -2   17.11    1.17
   7   1  -2   17.99    1.05
   5  -1  -2    2.85    0.43
   5  -1  -2    2.36    0.41
  -5  -1   2    2.03    0.45
  -5  -1   2    1.95    0.45
   5  -1  -2    2.29    0.36
   5  -1  -2    2.42    0.39
   5   1  -2    1.36    0.36
   5   1  -2    3.05    0.52
   5   1  -2    2.51    0.48
   3  -1  -2   67.48    1.88
  -3  -1   2   63.13    2.19
   3  -1  -2   65.72    2.08
   3  -1  -2   65.20    1.77
   3  -1  -2   66.80    1.93
   3   1  -2   67.39    2.03
   3   1  -2   65.12    2.11
  -1  -1   2   42.46    1.44
  -1  -1  -2   14.27    0.62
  -1  -1  -2   14.29    0.58
  -1  -1  -2   14.23    0.53
   1  -1   2   14.10    0.64
  -3  -1  -2    0.63    0.28
   3  -1   2    0.58    0.27
   3  -1   2    0.74    0.29
  -3  -1  -2    0.38    0.27
   3  -1   2    0.92    0.28
   3   1   2    0.42    0.22
   5  -1   2   52.52    1.91
   5  -1   2   52.80    1.82
  -5  -1  -2   52.90    1.98
  -5  -1  -2   52.77    2.06
   5  -1   2   53.38    1.95
   5   1   2   53.14    1.84
   5   1   2   57.22    1.97
  -5   1  -2   51.90    1.99
   7  -1   2    0.73    0.39
  -7  -1  -2    1.08    0.47
   7  -1   2    1.28    0.45
  -7  -1  -2    1.06    0.44
   7  -1   2    1.35    0.42
   7   1   2    1.13    0.40
   7   1   2    0.87    0.39
  -7   1  -2    0.47    0.36
   7   1   2    0.39    0.37
  -9  -1  -2    5.25    0.86
   9  -1   2    5.46    0.77
  -9  -1  -2    5.34    0.86
   9  -1   2    6.18    0.87
   9  -1   2    4.92    0.83
  -9   1  -2    3.71    0.78
   9   1   2    3.90    0.78
   9   1   2    5.52    0.82
   9   1   2    4.38    0.76
  11  -1   2    1.06    0.54
  11  -1   2    0.52    0.60
  11  -1   2    0.52    0.52
 -11  -1  -2   -0.10    0.53
  11   1   2    2.07    0.63
  11   1   2    1.98    0.70
  11   1   2    1.03    0.65
  13  -1   2    0.82    0.65
  13  -1   2   -0.04    0.54
  13  -1   2   -0.28    0.55
  13   1   2    0.12    0.59
  15  -1   2    0.21    0.66
  15  -1   2    0.92    0.76
  15  -1   2   -0.28    0.69
  17  -1   2    0.29    0.76
  18  -2  -2    2.54    0.93
  18  -2  -2    0.79    0.95
  18  -2  -2    2.15    1.04
  16  -2  -2    4.22    1.13
  16  -2  -2    4.10    1.05
  16  -2  -2    5.27    1.18
  14  -2  -2    4.14    0.94
  14  -2  -2    3.29    0.85
  14  -2  -2    3.74    0.94
  12  -2  -2    6.20    0.95
  12  -2  -2    5.17    0.93
  12  -2  -2    4.15    0.85
  12   2  -2    6.80    1.17
  12   2  -2    5.24    0.90
  10  -2  -2   22.60    1.44
  10  -2  -2   26.94    1.45
  10  -2  -2   23.84    1.45
 -10  -2   2   23.13    1.66
  10   2  -2   23.27    1.61
  10   2  -2   24.88    1.69
  10   2  -2   23.02    1.46
  -8  -2   2   19.37    1.37
   8  -2  -2   18.86    1.15
   8  -2  -2   19.14    1.08
  -8  -2   2   21.44    1.39
   8  -2  -2   17.04    1.11
   8   2  -2   19.54    1.21
   8   2  -2   19.34    1.32
   8   2  -2   17.54    1.53
  -6  -2   2    4.35    0.71
   6  -2  -2    5.50    0.61
  -6  -2   2    6.06    0.82
   6  -2  -2    5.10    0.52
   6  -2  -2    6.14    0.64
   6   2  -2    5.92    0.79
   6   2  -2    7.16    0.77
   6   2  -2    6.73    0.81
   4  -2  -2    0.26    0.21
  -4  -2   2    0.21    0.31
   4  -2  -2    0.36    0.23
  -4  -2   2    0.37    0.34
   4  -2  -2    0.73    0.34
   4   2  -2    0.06    0.29
   2  -2  -2  110.02    2.98
   2  -2  -2  109.74    2.97
  -2  -2   2  108.18    3.36
   2  -2  -2  111.26    3.37
  -2  -2   2  113.17    3.46
   0  -2   2    2.01    0.39
   0  -2  -2    2.35    0.30
   0  -2  -2    1.72    0.29
   0  -2   2    2.40    0.41
   2  -2   2   11.37    0.72
  -2  -2  -2   11.73    0.75
  -2  -2  -2   11.70    0.64
   2  -2   2   11.71    0.79
  -2  -2  -2   12.84    0.72
   2  -2   2   11.08    0.71
  -4  -2  -2   14.80    0.95
   4  -2   2   13.61    0.86
   4  -2   2   12.83    0.80
  -4  -2  -2   14.13    0.92
   4  -2   2   14.48    0.89
   4   2   2   15.46    0.82
  -6  -2  -2   14.21    1.19
   6  -2   2   14.98    0.97
   6  -2   2   13.66    0.95
   6  -2   2   14.03    0.88
  -6  -2  -2   15.42    1.28
   6   2   2   14.38    0.92
  -8  -2  -2    1.16    0.52
   8  -2   2    0.92    0.43
   8  -2   2    0.14    0.36
  -8  -2  -2    0.16    0.40
   8  -2   2    1.12    0.49
   8   2   2    0.25    0.39
   8   2   2    0.09    0.43
   8   2   2    0.53    0.47
  10  -2   2   -0.35    0.37
 -10  -2  -2   -0.83    0.46
  10  -2   2   -0.10    0.37
 -10  -2  -2    0.66    0.55
  10  -2   2   -0.28    0.40
  12  -2   2   17.88    1.73
  12  -2   2   19.73    1.64
  12  -2   2   12.53    1.42
  14  -2   2    2.37    0.83
  14  -2   2    3.94    0.97
  14  -2   2    2.73    0.87
  16  -2   2    1.04    0.82
  16  -2   2    0.61    0.81
  16  -2   2    0.92    0.77
  18  -2   2   -0.36    0.78
  17  -3  -2    1.10    0.79
  17  -3  -2    1.51    0.99
  17  -3  -2    1.48    0.91
  15  -3  -2    0.23    0.67
  15  -3  -2   -0.16    0.61
  15  -3  -2    0.25    0.59
  13  -3  -2   -0.60    0.36
  13  -3  -2    0.51    0.55
  13  -3  -2   -0.13    0.49
  11  -3  -2    6.38    0.92
  11  -3  -2    4.88    0.91
  11  -3  -2    6.34    0.96
 -11  -3   2    6.58    1.16
  -9  -3   2    0.08    0.56
  -9  -3   2    1.25    0.65
   9  -3  -2    0.03    0.36
   9  -3  -2   -0.47    0.31
   9  -3  -2    0.78    0.42
   7  -3  -2    2.19    0.49
  -7  -3   2    3.84    0.77
   7  -3  -2    1.23    0.39
   7  -3  -2    1.07    0.38
  -7  -3   2    2.28    0.67
   7   3  -2    1.04    0.52
   7   3  -2    2.49    0.66
  -5  -3   2    3.33    0.64
   5  -3  -2    2.62    0.43
   5  -3  -2    3.18    0.62
  -5  -3   2    3.21    0.66
   5  -3  -2    2.91    0.44
   5  -3  -2    2.28    0.41
   5   3  -2    3.18    0.62
   3  -3  -2   38.53    1.40
   3  -3  -2   40.64    1.39
  -3  -3   2   40.19    1.80
   3  -3  -2   41.26    1.79
  -3  -3   2   40.68    1.76
  -1  -3   2   20.54    1.13
  -1  -3   2   17.88    1.04
   1  -3  -2   20.40    1.17
   1  -3  -2   19.43    0.85
  -1  -3   2   20.05    1.10
   1  -3  -2   19.17    0.88
   1  -3   2   25.02    1.21
  -1  -3  -2   22.82    1.09
   1  -3   2   26.33    1.33
  -1  -3  -2   27.20    1.19
   3  -3   2    5.55    0.67
  -3  -3  -2    4.80    0.64
   3  -3   2    3.95    0.58
  -3  -3  -2    5.43    0.69
   3  -3   2    5.95    0.75
  -5  -3  -2    0.38    0.37
   5  -3   2    0.28    0.38
  -5  -3  -2    0.53    0.41
   5  -3   2    0.35    0.34
   5  -3   2    0.00    0.30
   7  -3   2   57.87    2.23
  -7  -3  -2   56.59    2.46
   7  -3   2   57.12    2.31
   7  -3   2   54.82    2.30
  -7  -3  -2   56.81    2.50
   9  -3   2   -0.22    0.34
  -9  -3  -2   -0.50    0.39
   9  -3   2    0.27    0.40
  -9  -3  -2    0.43    0.49
   9  -3   2    0.02    0.42
 -11  -3  -2    0.30    0.63
  11  -3   2    1.58    0.64
  11  -3   2    1.77    0.60
  11  -3   2    0.53    0.53
 -11  -3  -2    1.58    0.78
  13  -3   2   12.35    1.44
  13  -3   2    8.18    1.30
  13  -3   2    8.86    1.27
  15  -3   2    1.16    0.78
  15  -3   2    1.31    0.93
  15  -3   2    0.54    0.72
  17  -3   2    0.53    0.88
  17  -3   2    0.34    0.80
  17  -3   2   -1.04    0.75
  16  -4  -2    0.97    0.74
  16  -4  -2    1.10    0.86
  16  -4  -2    1.01    0.87
  14  -4  -2   -0.17    0.57
  14  -4  -2   -0.70    0.56
  14  -4  -2    1.52    0.67
  12  -4  -2    0.99    0.56
  12  -4  -2    0.94    0.59
  12  -4  -2    0.14    0.52
 -10  -4   2    2.60    0.87
  10  -4  -2    2.61    0.65
  10  -4  -2    2.37    0.64
  10  -4  -2    2.40    0.64
 -10  -4   2    2.96    0.89
   8  -4  -2    7.80    0.93
  -8  -4   2    6.97    1.11
   8  -4  -2    5.72    0.74
   8  -4  -2    6.88    0.79
  -8  -4   2    6.31    1.07
  -6  -4   2   21.08    1.49
   6  -4  -2   20.77    1.17
   6  -4  -2   21.49    1.13
   6  -4  -2   21.74    1.51
  -6  -4   2   21.62    1.51
   4  -4  -2    0.53    0.32
  -4  -4   2    1.46    0.55
   4  -4  -2    1.39    0.39
  -4  -4   2    1.24    0.54
   4  -4  -2    0.82    0.32
   4  -4  -2   -0.29    0.37
   2  -4  -2    0.21    0.29
   2  -4  -2    0.17    0.27
  -2  -4   2    0.05    0.34
   2  -4  -2   -0.10    0.36
  -2  -4   2    0.48    0.41
   2  -4  -2    0.35    0.25
  -2  -4   2    0.53    0.39
   0  -4  -2   89.78    2.91
   0  -4   2   88.65    3.24
   0  -4   2   87.67    3.10
   0  -4  -2   87.24    3.27
   2  -4   2    0.95    0.42
  -2  -4  -2    0.40    0.37
  -2  -4  -2    0.55    0.36
   2  -4   2    0.76    0.45
   4  -4   2    1.51    0.54
   4  -4   2    1.07    0.44
  -4  -4  -2    1.14    0.50
  -4  -4  -2    1.20    0.47
  -6  -4  -2    5.52    0.90
   6  -4   2    5.15    0.77
  -6  -4  -2    5.48    0.93
   6  -4   2    8.78    0.98
   6  -4   2    6.15    0.98
   8  -4   2    0.10    0.42
   8  -4   2   -0.23    0.42
  -8  -4  -2   -0.06    0.51
  -8  -4  -2    0.23    0.52
   8  -4   2    0.27    0.40
 -10  -4  -2    4.36    1.05
 -10  -4  -2    2.18    0.77
  10  -4   2    2.26    0.70
  10  -4   2    2.16    0.67
  10  -4   2    3.60    0.83
 -12  -4  -2    0.11    0.63
  12  -4   2    0.93    0.61
  12  -4   2    1.24    0.73
  12  -4   2    0.50    0.58
  14  -4   2    4.44    1.12
  14  -4   2    6.76    1.20
  14  -4   2    5.11    1.07
  16  -4   2   -0.20    0.82
  16  -4   2    0.35    0.80
  16  -4   2   -0.65    0.65
  15  -5  -2   -0.37    0.67
  15  -5  -2   -0.06    0.67
  15  -5  -2    0.43    0.68
  13  -5  -2    3.32    0.97
  13  -5  -2    4.17    0.93
  13  -5  -2    2.60    0.79
  11  -5  -2   -0.05    0.48
  11  -5  -2   -0.21    0.42
 -11  -5   2    0.51    0.68
  11  -5  -2   -0.90    0.39
  -9  -5   2    4.00    1.01
   9  -5  -2    5.55    0.84
   9  -5  -2    5.02    0.77
   9  -5  -2    6.28    0.92
  -9  -5   2    5.60    1.10
   7  -5  -2    4.08    0.65
   7  -5  -2    4.03    0.89
  -7  -5   2    3.05    0.87
  -7  -5   2    1.95    0.68
   7  -5  -2    4.15    0.73
  -5  -5   2    5.06    0.93
  -5  -5   2    3.60    0.81
   5  -5  -2    3.86    0.62
   5  -5  -2    4.04    0.66
   5  -5  -2    3.54    0.81
   3  -5  -2    3.33    0.57
  -3  -5   2    5.21    0.90
  -3  -5   2    4.57    0.83
  -3  -5   2    4.61    0.82
   3  -5  -2    4.36    0.87
  -1  -5   2    4.93    0.91
   1  -5  -2    5.23    0.71
   1  -5  -2    5.94    0.99
  -1  -5   2    5.33    0.88
   1  -5   2   -0.47    0.37
  -1  -5  -2   -0.08    0.41
  -1  -5  -2   -0.50    0.34
   1  -5   2    1.11    0.46
   3  -5   2    2.40    0.62
   3  -5   2    2.51    0.73
  -3  -5  -2    2.63    0.63
  -3  -5  -2    2.88    0.68
   5  -5   2   48.83    2.57
   5  -5   2   50.16    2.30
  -5  -5  -2   54.20    2.49
  -5  -5  -2   53.34    2.44
  -7  -5  -2    1.64    0.65
   7  -5   2    1.57    0.64
  -7  -5  -2    2.90    0.80
   7  -5   2    1.25    0.69
   7  -5   2    2.26    0.66
  -9  -5  -2    1.56    0.72
   9  -5   2    0.98    0.55
  -9  -5  -2    1.14    0.66
   9  -5   2    0.89    0.60
   9  -5   2    1.87    0.70
  11  -5   2    2.76    0.80
  11  -5   2    4.90    0.93
 -11  -5  -2    6.32    1.21
 -11  -5  -2    3.31    0.97
  11  -5   2    2.83    0.84
  13  -5   2    2.02    0.85
  13  -5   2    1.95    0.75
  13  -5   2    0.94    0.73
 -13  -5  -2    1.07    0.83
  15  -5   2    0.69    0.73
  15  -5   2    2.18    1.03
  15  -5   2    2.77    1.03
  14  -6  -2    0.37    0.77
  14  -6  -2    0.34    0.60
  14  -6  -2   -0.39    0.66
  12  -6  -2    0.78    0.57
  12  -6  -2   -0.02    0.56
  12  -6  -2    0.88    0.70
  10  -6  -2    0.09    0.45
 -10  -6   2    0.19    0.72
  10  -6  -2   -0.17    0.53
 -10  -6   2   -0.49    0.61
  10  -6  -2   -0.56    0.45
   8  -6  -2    2.58    0.93
  -8  -6   2    1.17    0.74
   8  -6  -2    1.45    0.51
  -8  -6   2    0.56    0.65
   8  -6  -2    1.79    0.70
   6  -6  -2    0.05    0.38
   6  -6  -2    0.99    0.65
  -6  -6   2    0.28    0.59
  -6  -6   2    0.15    0.53
   6  -6  -2    0.58    0.45
  -4  -6   2    0.28    0.52
   4  -6  -2    1.78    0.54
  -4  -6   2    2.00    0.73
  -4  -6   2    2.62    0.77
   4  -6  -2    1.01    0.62
  -2  -6   2    4.11    0.88
  -2  -6   2    2.63    0.76
   2  -6  -2    4.56    0.73
   2  -6  -2    3.99    0.95
   0  -6   2    0.27    0.47
   0  -6  -2    0.08    0.43
   0  -6  -2    0.60    0.56
   0  -6   2    0.51    0.55
  -2  -6  -2    0.86    0.63
   2  -6   2    0.29    0.53
  -2  -6  -2    0.37    0.45
   2  -6   2   -0.20    0.39
   4  -6   2   15.95    1.66
   4  -6   2   19.01    1.62
  -4  -6  -2   20.41    1.79
  -4  -6  -2   18.16    1.64
   4  -6   2   20.34    1.44
  -6  -6  -2    6.89    1.15
  -6  -6  -2    1.66    0.68
   6  -6   2    2.90    0.89
   6  -6   2    5.96    1.03
   8  -6   2    2.52    0.79
   8  -6   2    1.35    0.60
  -8  -6  -2    2.44    0.83
  -8  -6  -2    3.98    0.95
   8  -6   2    2.37    0.72
  10  -6   2    0.90    0.64
  10  -6   2    0.46    0.69
  10  -6   2    1.95    0.73
 -10  -6  -2    0.60    0.73
 -10  -6  -2    2.88    0.93
  12  -6   2    1.57    0.75
  12  -6   2    2.29    0.87
  12  -6   2    1.39    0.80
 -12  -6  -2    3.03    1.02
 -11  -7   2   -0.67    0.74
  11  -7  -2    0.38    0.68
  11  -7  -2    0.70    0.71
  11  -7  -2    0.51    0.58
   9  -7  -2    0.52    0.60
  -9  -7   2   -0.35    0.64
   9  -7  -2    0.28    0.50
   9  -7  -2    0.93    0.68
   9  -7  -2   -0.64    0.66
  -9  -7   2   -0.39    0.73
  -7  -7   2    2.14    0.87
   7  -7  -2    0.72    0.79
  -7  -7   2    0.69    0.67
   7  -7  -2    2.39    0.66
   7  -7  -2    2.17    0.76
   5  -7  -2    0.08    0.47
   5  -7  -2    0.23    0.64
  -5  -7   2    0.94    0.72
  -5  -7   2   -0.62    0.52
   5  -7  -2    0.25    0.53
   3  -7  -2    1.40    0.75
   3  -7  -2    5.36    0.89
  -3  -7   2    2.63    0.91
  -3  -7   2    3.85    1.02
  -1  -7   2    6.09    1.07
   1  -7  -2    7.77    1.07
   1  -7  -2    6.14    1.19
  -1  -7   2    6.88    1.24
  -1  -7  -2    0.18    0.64
   1  -7   2    1.08    0.66
  -1  -7  -2   -0.29    0.43
   1  -7   2   -0.18    0.47
   3  -7   2    1.63    0.72
   3  -7   2    2.67    0.94
  -3  -7  -2    2.11    0.76
  -3  -7  -2    1.53    0.76
   3  -7   2    1.72    0.70
  -5  -7  -2    3.68    1.00
  -5  -7  -2    2.68    0.81
   5  -7   2    3.84    1.07
   5  -7   2    3.69    0.92
  -5  -7  -2    1.77    0.73
  -7  -7  -2    7.71    1.28
   7  -7   2    7.09    1.08
   7  -7   2    5.63    1.13
   7  -7   2    4.56    1.19
  -7  -7  -2    3.78    0.98
   9  -7   2    0.46    0.62
   9  -7   2    0.02    0.68
  -9  -7  -2    0.43    0.73
   9  -7   2    0.69    0.62
  -9  -7  -2    1.29    0.83
 -11  -7  -2    0.09    0.73
  11  -7   2    1.45    0.71
 -11  -7  -2    0.59    0.84
  11  -7   2   -0.96    0.66
  11  -7   2    0.47    0.71
  -8  -8   2   -0.02    0.68
  -8  -8   2    0.42    0.91
   8  -8  -2    0.05    0.78
   8  -8  -2    0.44    0.54
  -8  -8   2    0.20    0.80
   8  -8  -2    0.47    0.75
   6  -8  -2   -0.64    0.75
   6  -8  -2    0.38    0.58
   6  -8  -2   -0.02    0.53
  -6  -8   2   -0.28    0.78
  -6  -8   2    0.81    0.88
   4  -8  -2   -0.21    0.51
  -4  -8   2   -0.41    0.62
   4  -8  -2   -0.37    0.64
  -4  -8   2   -0.03    0.69
   4  -8  -2    0.05    0.59
  -2  -8   2    0.83    0.76
   2  -8  -2    0.62    0.60
   2  -8  -2    1.03    0.78
  -2  -8   2    1.60    0.85
   0  -8   2    0.54    0.62
   0  -8  -2    1.17    0.77
   0  -8   2   -0.01    0.64
   0  -8  -2   -0.84    0.46
  -2  -8  -2    0.05    0.68
   2  -8   2    0.41    0.76
   2  -8   2    0.64    0.66
  -2  -8  -2    0.11    0.65
   4  -8   2   -0.42    0.61
  -4  -8  -2    0.25    0.69
  -4  -8  -2   -0.72    0.51
   4  -8   2    0.12    0.72
   6  -8   2    0.08    0.67
   6  -8   2   -0.44    0.59
  -6  -8  -2    1.86    0.87
  -6  -8  -2   -0.16    0.73
   6  -8   2   -0.39    0.77
  18   0  -3    0.41    0.76
  16   0  -3    0.24    0.70
  16   0  -3    0.95    0.80
  16   0  -3    1.07    0.74
  14   0  -3    1.01    0.68
  14   0  -3    0.14    0.59
  14   0  -3   -0.05    0.55
  12   0  -3    0.84    0.58
  12   0  -3   -0.21    0.49
  12   0  -3   -0.20    0.46
  10   0  -3    1.15    0.50
  10   0  -3   -0.16    0.42
  10   0  -3    0.28    0.44
   8   0  -3    0.22    0.35
  -8   0   3    0.46    0.41
   8   0  -3   -0.48    0.28
   8   0  -3    0.43    0.40
  -6   0   3   -0.13    0.28
   6   0  -3    0.21    0.29
   6   0  -3   -0.34    0.22
   6   0  -3    0.06    0.29
   4   0  -3   -0.02    0.21
   4   0  -3    0.03    0.24
   4   0  -3    0.10    0.24
   2   0  -3    0.06    0.14
   2   0  -3   -0.08    0.11
   0   0   3   -0.01    0.08
   0   0  -3   -0.06    0.08
   2   0   3    0.14    0.16
  -2   0  -3   -0.10    0.18
  -4   0  -3    0.12    0.28
   4   0   3    0.04    0.29
  -4   0  -3    0.55    0.29
   4   0   3    0.21    0.25
  -6   0  -3   -0.04    0.27
   6   0   3    0.22    0.29
  -6   0  -3    0.31    0.32
   6   0   3    0.03    0.28
   6   0   3    0.36    0.31
  -8   0  -3   -0.01    0.38
   8   0   3   -0.16    0.33
   8   0   3   -0.40    0.31
   8   0   3   -0.11    0.33
  -8   0  -3    0.11    0.38
  10   0   3    0.79    0.50
  10   0   3    0.12    0.42
  10   0   3    0.00    0.46
 -10   0  -3    1.17    0.61
  12   0   3   -0.80    0.48
  12   0   3    0.21    0.58
  12   0   3    0.90    0.61
  14   0   3    0.56    0.73
  19  -1  -3    0.18    0.85
  19  -1  -3    0.02    0.99
  17  -1  -3    0.02    0.82
  17  -1  -3    1.80    0.91
  17  -1  -3    1.92    0.96
  17   1  -3    1.09    0.94
  15  -1  -3    0.50    0.69
  15  -1  -3    0.63    0.70
  15  -1  -3    3.27    1.01
  15   1  -3    0.96    0.75
  15   1  -3    1.30    0.79
  15   1  -3    0.50    0.76
  13  -1  -3   -0.42    0.46
  13  -1  -3   -0.10    0.47
  13  -1  -3    0.51    0.56
  13   1  -3    1.48    0.61
  13   1  -3    0.61    0.61
  13   1  -3    0.08    0.56
  11  -1  -3    4.44    0.85
  11  -1  -3    5.87    0.89
  11  -1  -3    5.83    0.96
  11   1  -3    7.58    1.12
  11   1  -3    5.98    0.98
  11   1  -3    4.11    0.82
  -9  -1   3   30.80    1.73
   9  -1  -3   34.50    1.69
   9  -1  -3   32.06    1.65
  -9  -1   3   33.00    1.81
   9  -1  -3   34.10    1.58
   9   1  -3   35.62    1.80
   9   1  -3   33.81    1.74
   9   1  -3   31.43    1.63
  -7  -1   3   39.30    1.76
   7  -1  -3   40.57    1.67
   7  -1  -3   39.53    1.69
  -7  -1   3   39.81    1.83
   7  -1  -3   37.06    1.62
   7  -1  -3   36.98    1.48
   7   1  -3   40.16    1.74
   7   1  -3   39.23    1.66
   7   1  -3   38.81    1.78
   5  -1  -3    0.32    0.24
   5  -1  -3   -0.06    0.24
   5  -1  -3   -0.09    0.26
   5  -1  -3   -0.05    0.17
  -5  -1   3    0.52    0.32
   5   1  -3    0.25    0.28
   5   1  -3   -0.15    0.27
   5   1  -3    0.21    0.26
   3  -1  -3  845.30   21.61
   3  -1  -3  871.27   21.49
   3  -1  -3  832.14   21.20
  -3  -1   3  836.52   22.20
   3   1  -3  840.17   20.94
   3   1  -3  831.63   21.80
  -1  -1   3    9.01    0.58
  -1  -1  -3  105.52    2.93
  -1  -1  -3  108.70    3.05
   1  -1   3  109.02    3.09
  -1  -1  -3  108.48    2.80
   3  -1   3    6.02    0.59
   3  -1   3    8.46    0.71
  -3  -1  -3    7.07    0.64
  -3  -1  -3    5.92    0.57
   3  -1   3    7.17    0.59
   3   1   3    7.00    0.55
   5  -1   3   39.65    1.62
   5  -1   3   38.80    1.47
   5  -1   3   38.12    1.53
  -5  -1  -3   36.69    1.58
  -5  -1  -3   35.20    1.61
  -5   1  -3   37.83    1.62
   5   1   3   39.17    1.48
  -7  -1  -3   85.11    3.00
   7  -1   3   81.89    2.91
   7  -1   3   82.46    2.96
   7  -1   3   82.76    2.78
  -7  -1  -3   78.42    3.07
   7   1   3   85.65    2.95
  -7   1  -3   83.24    3.02
   7   1   3   83.11    2.78
   7   1   3   85.69    3.02
  -9  -1  -3   19.35    1.38
   9  -1   3   21.29    1.38
   9  -1   3   17.16    1.47
  -9  -1  -3   20.64    1.45
   9  -1   3   22.37    1.31
   9   1   3   20.05    1.42
   9   1   3   18.96    1.52
  -9   1  -3   18.99    1.34
   9   1   3   21.48    1.32
  11  -1   3   10.17    1.26
  11  -1   3    9.81    1.19
  11  -1   3    8.58    1.20
 -11  -1  -3    7.76    1.16
  11   1   3    9.25    1.21
  11   1   3    8.25    1.20
  11   1   3    8.80    1.09
  13  -1   3    0.32    0.63
  13  -1   3   -0.44    0.48
  13  -1   3    0.86    0.63
  15  -1   3    7.83    1.36
  15  -1   3   11.41    1.55
  15  -1   3   12.33    1.63
  17  -1   3    2.66    1.05
  18  -2  -3    1.67    0.87
  18  -2  -3    0.55    0.88
  18  -2  -3    0.57    0.92
  16  -2  -3    0.57    0.67
  16  -2  -3   -0.45    0.53
  16  -2  -3    0.16    0.70
  14  -2  -3    0.52    0.66
  14  -2  -3    2.27    0.84
  14  -2  -3    2.84    0.83
  12  -2  -3    0.64    0.51
  12  -2  -3   -0.94    0.40
  12  -2  -3    0.68    0.56
  12   2  -3    0.24    0.59
  12   2  -3   -0.18    0.49
  12   2  -3    0.42    0.60
 -10  -2   3    2.99    0.78
  10  -2  -3    3.14    0.64
  10  -2  -3    2.28    0.62
  10  -2  -3    2.73    0.64
  10   2  -3    2.72    0.77
  10   2  -3    1.76    0.63
  10   2  -3    1.88    0.69
  -8  -2   3    2.66    0.68
   8  -2  -3    4.15    0.61
   8  -2  -3    3.09    0.56
  -8  -2   3    3.55    0.76
   8  -2  -3    3.60    0.61
   8   2  -3    3.01    0.59
   8   2  -3    5.28    0.83
   8   2  -3    3.59    0.71
  -6  -2   3    0.91    0.44
   6  -2  -3    0.73    0.27
  -6  -2   3    1.12    0.44
   6  -2  -3    0.51    0.29
   6  -2  -3    0.65    0.29
   6   2  -3    0.84    0.38
   6   2  -3    0.05    0.32
   6   2  -3    0.75    0.43
   4  -2  -3   -0.06    0.27
   4  -2  -3    0.23    0.18
  -4  -2   3    0.39    0.32
  -4  -2   3    0.22    0.31
   4  -2  -3   -0.11    0.14
   4  -2  -3    0.01    0.17
   4   2  -3    0.00    0.30
  -2  -2   3    0.19    0.29
  -2  -2   3    1.15    0.36
   2  -2  -3    0.51    0.30
   0  -2   3   29.03    1.24
   0  -2  -3   29.00    0.93
   0  -2   3   27.21    1.19
   0  -2  -3   28.28    1.03
   0  -2  -3   28.61    0.94
  -2  -2  -3   39.92    1.49
  -2  -2  -3   39.77    1.46
  -2  -2  -3   38.90    1.34
   2  -2   3   41.13    1.60
   2  -2   3   40.24    1.52
   4  -2   3   13.24    0.89
  -4  -2  -3   14.42    0.92
  -4  -2  -3   12.70    0.91
   4  -2   3   13.66    0.90
   4  -2   3   12.92    0.83
   4   2   3   13.80    0.79
  -6  -2  -3    2.00    0.52
   6  -2   3    2.50    0.53
   6  -2   3    2.17    0.46
  -6  -2  -3    3.70    0.69
   6  -2   3    2.42    0.53
   6   2   3    2.57    0.48
  -6   2  -3    2.01    0.50
  -8  -2  -3   -0.12    0.37
   8  -2   3    0.31    0.37
  -8  -2  -3   -0.04    0.43
   8  -2   3    0.54    0.42
   8  -2   3    0.05    0.37
   8   2   3    0.88    0.49
   8   2   3   -0.01    0.36
   8   2   3    0.97    0.50
  10  -2   3   17.17    1.57
  10  -2   3   18.80    1.60
  10  -2   3   19.60    1.56
 -10  -2  -3   18.71    1.69
 -10  -2  -3   23.00    1.97
  12  -2   3    2.78    0.82
  12  -2   3    3.07    0.80
  12  -2   3    5.01    0.98
 -12  -2  -3    3.52    0.97
  14  -2   3    0.03    0.62
  14  -2   3   -0.28    0.52
  14  -2   3    0.56    0.61
  16  -2   3    0.44    0.79
  16  -2   3   -0.15    0.65
  16  -2   3   -0.70    0.67
  18  -2   3   -0.11    0.75
  17  -3  -3    1.52    0.78
  17  -3  -3   -0.24    0.74
  17  -3  -3   -0.08    0.90
  15  -3  -3   -0.47    0.60
  15  -3  -3   -0.65    0.58
  15  -3  -3    1.07    0.75
  13  -3  -3    5.40    1.10
  13  -3  -3    4.49    0.90
  13  -3  -3    5.20    0.99
  11  -3  -3   22.18    1.45
  11  -3  -3   22.85    1.53
  11  -3  -3   26.51    1.56
   9  -3  -3    1.01    0.48
  -9  -3   3    0.32    0.58
   9  -3  -3    0.60    0.41
   9  -3  -3    0.91    0.42
  -9  -3   3    1.24    0.65
   9   3  -3    0.59    0.56
   9   3  -3    0.66    0.57
  -7  -3   3    9.47    1.16
  -7  -3   3    7.92    1.05
   7  -3  -3   10.64    0.82
   7  -3  -3   11.09    0.90
   7  -3  -3    9.85    1.09
   7  -3  -3    9.13    0.86
   7   3  -3   11.43    1.14
   7   3  -3    8.86    1.10
  -5  -3   3    1.28    0.50
  -5  -3   3    0.53    0.39
   5  -3  -3    0.55    0.27
   5  -3  -3    1.21    0.46
   5  -3  -3    0.95    0.28
   5  -3  -3    0.54    0.26
   5   3  -3    0.13    0.39
   5   3  -3    0.69    0.45
   3  -3  -3   22.17    0.86
   3  -3  -3   18.86    1.19
   3  -3  -3   20.82    0.83
  -3  -3   3   20.10    1.23
  -3  -3   3   22.23    1.26
   3  -3  -3   20.26    0.83
  -1  -3   3  147.11    4.52
   1  -3  -3  148.72    4.10
   1  -3  -3  151.60    4.11
  -1  -3   3  148.37    4.52
   1  -3  -3  144.08    4.59
  -1  -3  -3    1.74    0.37
  -1  -3  -3    2.52    0.44
   1  -3   3    2.67    0.53
   1  -3   3    3.35    0.53
  -3  -3  -3    2.10    0.41
  -3  -3  -3    2.06    0.48
  -3  -3  -3    2.37    0.50
   3  -3   3    2.12    0.45
   3  -3   3    1.83    0.50
   5  -3   3   16.43    1.09
   5  -3   3   14.75    1.04
  -5  -3  -3   15.58    1.12
  -5  -3  -3   14.83    1.09
   5  -3   3   13.98    1.23
   7  -3   3    9.78    1.06
  -7  -3  -3   11.13    1.19
   7  -3   3    9.31    0.98
  -7  -3  -3    7.14    0.97
   7  -3   3    7.93    0.94
   9  -3   3   13.08    1.29
   9  -3   3   14.22    1.31
  -9  -3  -3   12.23    1.33
   9  -3   3   12.80    1.29
  -9  -3  -3   12.81    1.44
  11  -3   3    2.11    0.67
  11  -3   3    2.65    0.74
 -11  -3  -3    4.31    0.95
  11  -3   3    2.01    0.71
 -11  -3  -3    1.29    0.67
  13  -3   3   -0.13    0.51
  13  -3   3    1.39    0.68
  13  -3   3    0.62    0.67
  15  -3   3    1.30    0.83
  15  -3   3    1.24    0.83
  15  -3   3    2.18    0.96
  17  -3   3    2.96    1.14
  17  -3   3    2.62    1.02
  17  -3   3    2.19    1.12
  16  -4  -3    2.07    0.82
  16  -4  -3    2.12    0.96
  16  -4  -3    2.51    1.01
  14  -4  -3    1.56    0.72
  14  -4  -3    2.41    0.85
  14  -4  -3    1.71    0.72
  12  -4  -3   -0.13    0.42
  12  -4  -3    0.02    0.50
  12  -4  -3    0.40    0.48
  10  -4  -3    1.62    0.55
 -10  -4   3    2.63    0.88
  10  -4  -3    2.74    0.64
  10  -4  -3    2.71    0.64
   8  -4  -3    1.64    0.66
  -8  -4   3    3.76    0.85
  -8  -4   3    1.59    0.67
   8  -4  -3    3.22    0.63
   8  -4  -3    3.83    0.62
   8  -4  -3    4.28    0.62
   6  -4  -3   31.66    1.39
  -6  -4   3   31.21    1.86
   6  -4  -3   32.25    1.45
  -6  -4   3   34.53    1.91
   6  -4  -3   33.62    1.89
  -4  -4   3    1.09    0.50
  -4  -4   3    1.59    0.55
   4  -4  -3    1.53    0.35
   4  -4  -3    1.05    0.50
   4  -4  -3    2.24    0.42
   4  -4  -3    1.70    0.38
  -2  -4   3   22.47    1.35
   2  -4  -3   24.09    1.06
   2  -4  -3   22.81    1.44
  -2  -4   3   22.87    1.38
  -2  -4   3   23.41    1.39
   2  -4  -3   20.59    1.01
   0  -4  -3   -0.13    0.30
   0  -4   3   -0.26    0.33
   0  -4  -3    0.40    0.31
   0  -4  -3   -0.07    0.24
   0  -4   3    0.64    0.42
   0  -4  -3    0.85    0.35
  -2  -4  -3    6.54    0.79
   2  -4   3    7.01    0.95
  -2  -4  -3    6.55    0.77
   2  -4   3    8.15    0.91
  -4  -4  -3    2.12    0.57
  -4  -4  -3    3.24    0.62
   4  -4   3    2.42    0.66
   4  -4   3    1.70    0.51
   6  -4   3    0.47    0.51
   6  -4   3   -0.01    0.38
  -6  -4  -3   -0.02    0.41
  -6  -4  -3   -0.24    0.40
   6  -4   3    0.11    0.39
   8  -4   3   11.32    1.19
  -8  -4  -3   15.46    1.52
   8  -4   3   12.41    1.34
  -8  -4  -3   12.91    1.44
   8  -4   3   11.80    1.23
  10  -4   3   -0.32    0.47
 -10  -4  -3   -0.46    0.41
  10  -4   3    0.75    0.57
 -10  -4  -3    0.62    0.61
  10  -4   3   -0.30    0.44
  12  -4   3    1.41    0.74
  12  -4   3    0.97    0.64
  12  -4   3    3.03    0.81
 -12  -4  -3    2.16    0.83
  14  -4   3    2.83    0.89
  14  -4   3    0.79    0.73
  14  -4   3    2.51    0.97
  16  -4   3    0.81    0.80
  16  -4   3    1.42    1.01
  16  -4   3    1.07    0.87
  15  -5  -3    1.40    0.79
  15  -5  -3    0.61    0.81
  15  -5  -3    1.96    0.86
  13  -5  -3    1.68    0.69
  13  -5  -3    0.60    0.62
  13  -5  -3    1.34    0.68
  11  -5  -3    0.68    0.54
  11  -5  -3    0.87    0.51
 -11  -5   3    1.20    0.74
  11  -5  -3    0.72    0.53
   9  -5  -3    0.37    0.39
  -9  -5   3    0.95    0.72
   9  -5  -3   -0.27    0.33
   9  -5  -3   -0.26    0.39
  -9  -5   3    0.12    0.53
  -7  -5   3    8.36    1.21
  -7  -5   3    5.94    1.09
   7  -5  -3    7.17    0.86
   7  -5  -3    7.39    0.79
   7  -5  -3    5.54    1.04
  -5  -5   3    1.74    0.67
   5  -5  -3    2.17    0.46
   5  -5  -3    2.62    0.54
   5  -5  -3    2.71    0.53
  -5  -5   3    2.18    0.70
   5  -5  -3    2.42    0.69
  -3  -5   3   10.79    1.24
  -3  -5   3   12.56    1.33
   3  -5  -3   11.54    0.84
   3  -5  -3   12.10    1.33
  -3  -5   3   12.58    1.30
  -1  -5   3    1.30    0.60
  -1  -5   3    1.53    0.58
   1  -5  -3    1.07    0.38
   1  -5  -3    1.58    0.62
   1  -5   3   18.31    1.58
   1  -5   3   15.70    1.38
  -1  -5  -3   21.68    1.83
  -1  -5  -3   16.19    1.19
  -3  -5  -3    0.76    0.49
   3  -5   3    1.30    0.56
   3  -5   3    1.03    0.58
  -3  -5  -3    1.23    0.51
   3  -5   3    0.34    0.47
  -5  -5  -3   22.47    1.55
   5  -5   3   21.82    1.48
  -5  -5  -3   22.56    1.58
   7  -5   3    0.28    0.53
  -7  -5  -3    0.17    0.56
   7  -5   3   -0.30    0.39
   7  -5   3   -0.15    0.47
   7  -5   3   -0.69    0.36
  -7  -5  -3   -0.33    0.39
   9  -5   3    0.38    0.58
  -9  -5  -3   -0.67    0.43
   9  -5   3   -0.66    0.41
   9  -5   3    0.40    0.53
  -9  -5  -3    0.50    0.59
  11  -5   3    0.29    0.57
 -11  -5  -3    0.80    0.72
  11  -5   3    1.27    0.74
 -11  -5  -3   -0.55    0.60
  11  -5   3    0.65    0.57
  13  -5   3   -0.41    0.62
  13  -5   3    0.85    0.73
  13  -5   3   -0.51    0.57
 -13  -5  -3    0.51    0.77
  15  -5   3    4.37    1.23
  15  -5   3    2.62    0.94
  15  -5   3    1.53    0.99
  14  -6  -3   -0.39    0.54
  14  -6  -3    0.37    0.69
  14  -6  -3    1.08    0.80
  12  -6  -3   -0.84    0.52
  12  -6  -3    0.38    0.54
  12  -6  -3    0.07    0.59
  10  -6  -3    0.36    0.56
  10  -6  -3    0.17    0.51
  10  -6  -3    0.44    0.46
 -10  -6   3    0.17    0.66
   8  -6  -3    6.92    1.04
   8  -6  -3    4.39    0.73
  -8  -6   3    4.36    1.11
  -8  -6   3    7.79    1.32
   8  -6  -3    6.24    1.22
   6  -6  -3    1.47    0.52
   6  -6  -3    1.32    0.45
   6  -6  -3    1.62    0.70
  -6  -6   3    2.40    0.78
  -6  -6   3    0.52    0.61
  -4  -6   3    0.55    0.59
   4  -6  -3   -0.03    0.34
  -4  -6   3   -0.08    0.47
   4  -6  -3   -0.09    0.48
   2  -6  -3    1.23    0.49
   2  -6  -3    0.98    0.63
  -2  -6   3    1.18    0.65
  -2  -6   3    2.08    0.73
   0  -6   3    2.25    0.67
   0  -6   3    1.38    0.65
   0  -6  -3    3.19    0.68
   0  -6  -3    2.50    0.73
  -2  -6  -3    2.24    0.82
   2  -6   3    2.51    0.68
  -2  -6  -3    4.70    0.86
   2  -6   3    3.76    0.90
   4  -6   3    3.61    0.89
  -4  -6  -3    1.15    0.54
   4  -6   3    2.69    0.72
  -4  -6  -3    3.32    0.81
  -6  -6  -3   -0.21    0.45
   6  -6   3    0.27    0.65
   6  -6   3    0.39    0.55
  -6  -6  -3    0.95    0.59
  -8  -6  -3    0.55    0.57
   8  -6   3    0.91    0.65
  -8  -6  -3    0.24    0.55
   8  -6   3    0.05    0.55
   8  -6   3    0.77    0.49
 -10  -6  -3    1.02    0.71
 -10  -6  -3    2.08    0.86
  10  -6   3    1.10    0.69
  10  -6   3    1.13    0.66
  10  -6   3    1.27    0.73
 -12  -6  -3    2.54    1.09
  12  -6   3    2.53    0.83
  12  -6   3    1.76    0.88
  12  -6   3    2.11    0.85
  11  -7  -3    0.78    0.58
 -11  -7   3    0.34    0.85
  11  -7  -3    0.16    0.59
  11  -7  -3   -0.38    0.61
   9  -7  -3    0.15    0.59
   9  -7  -3   -0.11    0.67
   9  -7  -3    0.04    0.50
  -9  -7   3   -0.24    0.71
   9  -7  -3   -0.37    0.42
  -9  -7   3    1.12    0.89
  -7  -7   3    1.93    0.82
   7  -7  -3    1.23    0.54
   7  -7  -3    1.23    0.79
  -7  -7   3    2.77    1.04
   7  -7  -3    0.94    0.59
  -7  -7   3    2.82    0.95
  -5  -7   3    4.74    1.16
   5  -7  -3    2.42    0.92
  -5  -7   3    1.10    0.79
   5  -7  -3    1.82    0.66
   5  -7  -3    3.16    0.66
   5  -7  -3    3.41    0.72
  -3  -7   3    0.38    0.59
  -3  -7   3   -0.11    0.53
   3  -7  -3    0.70    0.48
   3  -7  -3    1.11    0.72
   1  -7  -3   -0.54    0.50
  -1  -7   3    0.34    0.59
  -1  -7   3    0.95    0.67
   1  -7  -3    1.71    0.56
  -1  -7  -3    0.01    0.54
  -1  -7  -3   -0.79    0.40
   1  -7   3   -0.20    0.48
   1  -7   3   -0.28    0.59
  -3  -7  -3   -0.18    0.58
   3  -7   3    0.30    0.53
   3  -7   3    0.76    0.58
   3  -7   3    1.00    0.74
  -3  -7  -3   -0.63    0.47
   5  -7   3    0.09    0.62
   5  -7   3    1.34    0.66
  -5  -7  -3   -0.85    0.45
  -5  -7  -3    0.05    0.55
   7  -7   3    1.80    0.90
   7  -7   3    0.51    0.63
  -7  -7  -3   -0.21    0.53
  -7  -7  -3    0.92    0.72
   7  -7   3   -0.43    0.51
   9  -7   3    1.35    0.83
   9  -7   3    0.66    0.65
  -9  -7  -3    1.66    0.80
  -9  -7  -3    1.07    0.82
   9  -7   3    2.39    0.85
  11  -7   3   -0.09    0.74
  11  -7   3    0.26    0.82
  11  -7   3   -0.35    0.56
 -11  -7  -3   -0.36    0.68
 -11  -7  -3   -0.57    0.75
   8  -8  -3    0.57    0.82
  -8  -8   3    0.61    0.88
  -6  -8   3    2.30    1.00
  -6  -8   3    3.60    1.06
   6  -8  -3    2.79    1.09
   6  -8  -3    2.34    0.79
   6  -8  -3    2.95    0.70
   4  -8  -3    0.66    0.57
   4  -8  -3   -0.71    0.53
  -4  -8   3    0.88    0.76
   4  -8  -3   -0.14    0.61
  -4  -8   3   -0.18    0.74
   2  -8  -3    1.85    0.71
  -2  -8   3    1.78    0.90
  -2  -8   3    1.56    0.85
   2  -8  -3    2.83    1.02
   0  -8   3    3.51    1.00
   0  -8  -3    2.54    0.94
   0  -8   3    3.61    1.11
   0  -8  -3    4.98    1.04
   2  -8   3   -1.00    0.59
   2  -8   3    0.04    0.61
  -2  -8  -3    0.40    0.59
   2  -8   3   -0.19    0.62
  -2  -8  -3    0.10    0.70
   4  -8   3    0.63    0.77
   4  -8   3   -0.02    0.61
  -4  -8  -3   -0.87    0.51
  -4  -8  -3    0.12    0.78
   6  -8   3    3.39    1.20
   6  -8   3    0.67    0.79
   6  -8   3    1.87    0.82
  -6  -8  -3    1.89    0.91
  -6  -8  -3    1.11    0.86
  18   0  -4    0.42    0.79
  18   0  -4   -0.97    0.78
  16   0  -4   17.83    1.90
  16   0  -4   13.37    1.75
  16   0  -4   16.18    1.88
  14   0  -4    8.68    1.35
  14   0  -4    6.47    1.09
  14   0  -4    8.24    1.30
  12   0  -4   13.38    1.45
  12   0  -4   10.10    1.20
  12   0  -4   13.05    1.43
  10   0  -4   26.96    1.61
  10   0  -4   24.41    1.46
  10   0  -4   26.53    1.58
  -8   0   4   20.91    1.29
   8   0  -4   22.32    1.21
   8   0  -4   21.15    1.24
   8   0  -4   19.18    1.23
   6   0  -4    5.27    0.64
   6   0  -4    6.30    0.64
   6   0  -4    7.07    0.73
   4   0  -4  115.81    3.19
   4   0  -4  113.71    3.35
   4   0  -4  115.00    3.34
   2   0  -4    5.49    0.38
   2   0  -4    6.10    0.41
   0   0  -4   31.23    1.05
   0   0  -4   31.43    0.98
  -2   0  -4   41.07    1.38
   2   0   4   38.89    1.30
   4   0   4  189.63    5.13
  -4   0  -4  189.03    5.52
   4   0   4  189.55    5.36
  -4   0  -4  189.62    5.37
  -6   0  -4    1.86    0.47
  -6   0  -4    2.86    0.57
   6   0   4    2.93    0.58
   6   0   4    3.38    0.53
   6   0   4    1.20    0.41
   8   0   4    2.00    0.59
  -8   0  -4    2.11    0.61
   8   0   4    2.53    0.57
   8   0   4    2.24    0.60
  -8   0  -4    4.08    0.72
  10   0   4   19.64    1.35
 -10   0  -4   18.15    1.65
  10   0   4   20.24    1.69
  10   0   4   22.23    1.54
  12   0   4    8.73    1.18
  12   0   4    6.23    1.12
  12   0   4    5.39    1.02
  14   0   4   18.40    1.93
  19  -1  -4    1.33    1.05
  19  -1  -4   -0.51    0.95
  19  -1  -4    0.16    0.88
  17  -1  -4    1.27    0.87
  17  -1  -4    0.68    0.82
  17  -1  -4    0.76    0.74
  17   1  -4    2.26    0.99
  15  -1  -4    0.21    0.61
  15  -1  -4   -0.48    0.58
  15  -1  -4   -0.07    0.62
  15   1  -4    0.64    0.70
  15   1  -4    0.25    0.71
  15   1  -4    0.41    0.76
  13  -1  -4    0.01    0.57
  13  -1  -4   -0.12    0.48
  13  -1  -4   -0.49    0.49
  13   1  -4    0.22    0.61
  13   1  -4   -0.41    0.50
  13   1  -4    0.00    0.58
  11  -1  -4   -0.38    0.40
  11  -1  -4    0.37    0.46
  11  -1  -4    0.20    0.46
  11   1  -4    0.53    0.55
  11   1  -4   -0.32    0.45
  11   1  -4   -0.72    0.44
   9  -1  -4    2.43    0.62
   9  -1  -4    2.90    0.57
   9  -1  -4    1.70    0.54
  -9  -1   4    3.08    0.70
   9   1  -4    2.02    0.58
   9   1  -4    3.07    0.72
   9   1  -4    1.99    0.58
   7  -1  -4    7.17    0.76
   7  -1  -4    8.41    0.75
   7  -1  -4    6.04    0.71
  -7  -1   4    6.69    0.86
   7  -1  -4    7.59    0.76
   7   1  -4    7.58    0.78
   7   1  -4    6.90    0.88
   7   1  -4    7.30    0.83
   5  -1  -4    7.32    0.53
   5  -1  -4    7.04    0.62
  -5  -1   4    7.65    0.81
   5  -1  -4    6.73    0.52
   5  -1  -4    7.39    0.63
   5   1  -4    7.57    0.75
   5   1  -4    7.95    0.79
   5   1  -4    7.01    0.71
   3  -1  -4  287.58    7.45
  -3  -1   4  293.18    8.06
   3  -1  -4  290.67    7.70
   3   1  -4  289.15    7.55
   3   1  -4  289.05    7.85
   3   1  -4  292.40    7.81
   1   1  -4    9.35    0.61
  -1  -1  -4  137.93    3.71
  -1  -1  -4  130.79    3.58
  -1  -1  -4  131.99    3.42
   1  -1   4  130.09    3.77
  -3  -1  -4    4.85    0.57
   3  -1   4    5.00    0.53
   3  -1   4    5.09    0.58
  -3  -1  -4    4.64    0.52
   3  -1   4    5.42    0.60
   3   1   4    4.12    0.44
   5  -1   4   37.88    1.55
  -5  -1  -4   35.41    1.55
  -5  -1  -4   40.86    1.69
   5  -1   4   36.17    1.57
   5  -1   4   36.50    1.47
  -5   1  -4   34.26    1.49
  -5   1  -4   35.27    1.61
   5   1   4   36.12    1.42
   7  -1   4    3.73    0.65
  -7  -1  -4    6.43    0.82
   7  -1   4    5.53    0.76
  -7  -1  -4    5.32    0.80
   7  -1   4    6.02    0.74
   7   1   4    5.40    0.76
  -7   1  -4    4.97    0.74
  -7   1  -4    5.78    0.75
   7   1   4    6.72    0.84
   7   1   4    4.71    0.66
   9  -1   4    2.06    0.61
   9  -1   4   -0.19    0.38
   9  -1   4    0.66    0.46
  -9  -1  -4    1.17    0.54
  -9  -1  -4    0.51    0.50
   9   1   4    0.91    0.57
  -9   1  -4    1.59    0.56
   9   1   4    1.13    0.49
   9   1   4    1.04    0.57
  11  -1   4   22.58    1.52
  11  -1   4   20.31    1.82
  11  -1   4   21.22    1.83
 -11  -1  -4   20.33    1.84
  11   1   4   20.67    1.89
  11   1   4   23.72    1.55
  13  -1   4   -0.04    0.53
  13  -1   4    0.19    0.66
  13  -1   4    0.55    0.64
  15  -1   4   -0.28    0.61
  17  -1   4    0.35    0.79
  18  -2  -4   -0.04    0.88
  18  -2  -4    0.00    0.83
  18  -2  -4   -0.26    0.71
  16  -2  -4   -0.38    0.69
  16  -2  -4    0.68    0.65
  16  -2  -4   -0.77    0.64
  14  -2  -4    7.85    1.23
  14  -2  -4   10.90    1.38
  14  -2  -4   11.27    1.41
  14   2  -4   11.42    1.56
  12  -2  -4    3.09    0.76
  12  -2  -4    2.96    0.74
  12  -2  -4    2.56    0.73
  12   2  -4    3.82    0.86
  12   2  -4    3.56    0.88
  12   2  -4    0.87    0.66
  10  -2  -4    1.99    0.57
  10  -2  -4    2.10    0.61
  10  -2  -4    1.58    0.53
  10   2  -4    2.05    0.73
  10   2  -4    2.81    0.69
  10   2  -4    1.42    0.60
   8  -2  -4    3.87    0.64
   8  -2  -4    4.82    0.60
  -8  -2   4    4.76    0.81
  -8  -2   4    5.82    0.97
   8  -2  -4    5.03    0.68
   8  -2  -4    4.13    0.65
   8   2  -4    4.05    0.76
   8   2  -4    3.67    0.74
   8   2  -4    4.07    0.70
   6  -2  -4    8.97    0.72
   6  -2  -4    8.50    0.55
  -6  -2   4    9.05    0.99
  -6  -2   4    8.53    0.99
   6  -2  -4    8.32    0.60
   6  -2  -4    8.14    0.70
   6   2  -4    7.86    0.91
   6   2  -4    8.04    0.85
   6   2  -4    8.59    0.92
   4  -2  -4   72.92    2.47
  -4  -2   4   72.52    2.65
   4  -2  -4   72.19    2.05
   4  -2  -4   72.11    2.03
  -4  -2   4   71.20    2.56
   4  -2  -4   72.83    2.11
   4   2  -4   69.70    2.49
   4   2  -4   74.23    2.58
  -2  -2   4   90.41    2.92
   2  -2  -4   89.17    2.86
  -2  -2   4   84.99    2.95
   2   2  -4   90.39    2.87
   0  -2   4   33.90    1.39
   0  -2  -4   32.71    1.11
   0  -2  -4   32.36    0.99
   0  -2   4   33.18    1.32
   2  -2   4   16.57    0.97
  -2  -2  -4   18.14    0.81
  -2  -2  -4   17.98    0.89
  -2  -2  -4   17.78    0.91
   2  -2   4   20.21    1.02
   4  -2   4  366.78    9.54
  -4  -2  -4  362.29    9.94
  -4  -2  -4  370.59   10.18
   4  -2   4  361.84    9.98
   6  -2   4    3.01    0.54
   6  -2   4    3.27    0.59
   6  -2   4    3.95    0.63
  -6  -2  -4    5.11    0.77
  -6  -2  -4    3.35    0.63
  -6   2  -4    2.55    0.59
   6   2   4    4.29    0.60
   8  -2   4   18.58    1.27
  -8  -2  -4   18.67    1.34
   8  -2   4   18.35    1.19
  -8  -2  -4   18.14    1.36
   8  -2   4   18.45    1.26
   8   2   4   20.05    1.41
   8   2   4   17.96    1.18
  10  -2   4   11.86    1.31
 -10  -2  -4   15.42    1.56
 -10  -2  -4    9.26    1.24
  10  -2   4    9.25    1.12
  10  -2   4    8.72    1.15
  12  -2   4   42.84    2.25
  12  -2   4   49.17    2.49
 -12  -2  -4   44.16    2.61
  14  -2   4    0.01    0.62
  14  -2   4    0.30    0.67
  14  -2   4    1.53    0.75
  16  -2   4    0.78    0.79
  16  -2   4    1.05    0.89
  16  -2   4    0.71    0.92
  18  -2   4    2.67    1.18
  17  -3  -4    0.91    0.84
  17  -3  -4    1.36    0.84
  17  -3  -4    2.19    1.05
  15  -3  -4   11.77    1.48
  15  -3  -4   18.92    1.83
  15  -3  -4   16.05    1.83
  13  -3  -4    0.23    0.57
  13  -3  -4    0.54    0.54
  13  -3  -4    1.11    0.60
  11  -3  -4    5.08    0.86
  11  -3  -4    6.14    0.88
  11  -3  -4    6.83    0.96
   9  -3  -4    9.60    0.98
  -9  -3   4   10.37    1.29
   9  -3  -4    9.51    0.92
   9  -3  -4   11.21    1.04
  -9  -3   4   10.56    1.30
   9   3  -4    7.94    1.14
   9   3  -4   10.61    1.19
   7  -3  -4    1.17    0.37
  -7  -3   4    0.09    0.46
   7  -3  -4    0.15    0.28
   7  -3  -4    0.35    0.30
   7  -3  -4    0.62    0.30
   7  -3  -4    0.92    0.51
  -7  -3   4    0.43    0.50
   7   3  -4   -0.16    0.40
   7   3  -4    0.75    0.50
   5  -3  -4   44.82    1.52
   5  -3  -4   47.81    2.02
  -5  -3   4   48.02    2.07
   5  -3  -4   44.09    1.52
  -5  -3   4   45.87    2.10
   5  -3  -4   40.42    1.50
   5   3  -4   44.42    1.96
   5   3  -4   44.06    2.01
  -3  -3   4   10.81    1.03
   3  -3  -4   10.42    1.01
  -3  -3   4   10.51    1.05
   3  -3  -4   10.15    0.53
   3  -3  -4    9.84    0.48
   3  -3  -4   11.16    0.50
  -1  -3   4   42.82    1.84
   1  -3  -4   43.59    1.44
  -1  -3   4   45.95    1.80
   1  -3  -4   42.10    1.35
   1  -3  -4   42.60    1.38
   1  -3  -4   43.43    1.87
  -1  -3  -4   -0.17    0.19
   1  -3   4   -0.25    0.28
   1  -3   4    0.13    0.29
  -1  -3  -4    0.14    0.24
   3  -3   4   54.68    2.21
  -3  -3  -4   54.16    2.08
  -3  -3  -4   55.17    1.91
   3  -3   4   54.27    2.10
  -3  -3  -4   51.53    2.00
   5  -3   4    5.86    0.83
  -5  -3  -4    7.03    0.88
   5  -3   4    4.64    0.67
  -5  -3  -4    7.20    0.85
  -7  -3  -4   12.00    1.26
   7  -3   4   10.85    1.09
   7  -3   4   13.52    1.25
   7  -3   4   12.00    1.20
  -7  -3  -4   11.44    1.23
  -9  -3  -4    1.45    0.63
  -9  -3  -4    1.59    0.69
   9  -3   4    1.40    0.57
   9  -3   4    3.94    0.78
   9  -3   4    2.22    0.59
  11  -3   4    1.40    0.67
 -11  -3  -4    5.00    1.00
  11  -3   4    2.50    0.72
 -11  -3  -4    1.74    0.80
  11  -3   4    3.11    0.79
  13  -3   4    6.84    1.18
  13  -3   4    5.73    1.06
  13  -3   4    6.82    1.21
  15  -3   4    2.02    0.90
  15  -3   4    1.27    0.85
  15  -3   4    0.92    0.90
  17  -3   4    0.52    0.89
  17  -3   4    1.10    0.98
  17  -3   4    0.01    0.77
  16  -4  -4    0.31    0.76
  16  -4  -4    0.49    0.65
  16  -4  -4    0.23    0.73
  14  -4  -4    2.73    0.75
  14  -4  -4    1.51    0.80
  14  -4  -4    1.14    0.74
  12  -4  -4    5.28    0.90
  12  -4  -4    5.47    0.94
  12  -4  -4    6.11    1.05
 -10  -4   4    0.41    0.61
  10  -4  -4   -0.22    0.35
  10  -4  -4   -0.05    0.40
  10  -4  -4    0.46    0.44
   8  -4  -4   32.87    1.50
  -8  -4   4   34.88    2.11
   8  -4  -4   35.00    2.00
   8  -4  -4   31.79    1.56
  -8  -4   4   31.48    2.03
   8  -4  -4   34.10    1.49
   6  -4  -4    1.32    0.35
   6  -4  -4    0.81    0.32
  -6  -4   4    0.95    0.57
  -6  -4   4    0.35    0.43
   6  -4  -4    0.52    0.33
   6  -4  -4    0.59    0.51
   4  -4  -4   23.86    1.50
   4  -4  -4   25.16    1.07
   4  -4  -4   24.41    1.08
   4  -4  -4   27.34    1.10
  -4  -4   4   23.39    1.55
  -4  -4   4   26.60    1.58
  -2  -4   4   18.63    1.29
   2  -4  -4   16.89    1.43
   2  -4  -4   16.91    0.91
   2  -4  -4   18.00    0.89
  -2  -4   4   15.56    1.37
   0  -4   4    1.51    0.50
   0  -4  -4    0.72    0.33
   0  -4  -4   -0.05    0.19
   0  -4   4    1.00    0.46
   0  -4  -4    0.75    0.35
   0  -4  -4   -0.41    0.30
  -2  -4  -4    0.75    0.38
   2  -4   4    0.42    0.46
   2  -4   4    1.26    0.49
  -2  -4  -4    0.31    0.34
  -4  -4  -4   11.30    1.10
   4  -4   4   14.63    1.29
   4  -4   4   12.50    1.25
  -4  -4  -4   10.04    1.07
   6  -4   4    6.43    0.97
   6  -4   4    7.74    0.96
  -6  -4  -4    7.72    1.03
  -6  -4  -4    7.80    1.06
   6  -4   4    6.32    0.93
  -8  -4  -4    1.16    0.63
   8  -4   4   -0.40    0.44
   8  -4   4   -0.29    0.43
  -8  -4  -4    0.82    0.55
   8  -4   4    1.03    0.55
  10  -4   4    8.14    1.16
 -10  -4  -4    7.08    1.14
  10  -4   4    9.49    1.24
 -10  -4  -4    7.86    1.26
  10  -4   4    8.64    1.18
  12  -4   4    1.57    0.70
 -12  -4  -4    1.49    0.70
  12  -4   4    2.18    0.79
  12  -4   4    1.89    0.81
 -12  -4  -4    2.67    0.94
  14  -4   4    1.34    0.79
  14  -4   4    0.65    0.68
  14  -4   4    1.29    0.85
  16  -4   4    0.79    0.75
  16  -4   4   -0.19    0.81
  16  -4   4   -0.28    0.87
  15  -5  -4    2.68    0.85
  15  -5  -4    3.94    1.03
  15  -5  -4    2.56    0.96
  13  -5  -4    4.41    0.85
  13  -5  -4    3.12    0.80
  13  -5  -4    4.85    1.02
  11  -5  -4    1.24    0.62
  11  -5  -4    0.79    0.56
  11  -5  -4    0.68    0.47
   9  -5  -4    0.28    0.37
   9  -5  -4    0.49    0.44
   9  -5  -4   -0.02    0.33
  -9  -5   4    0.72    0.69
   9  -5  -4   -0.43    0.52
  -9  -5   4   -0.22    0.53
  -7  -5   4   11.48    1.46
   7  -5  -4   12.73    0.88
  -7  -5   4   14.80    1.66
   7  -5  -4   11.47    1.43
   7  -5  -4   12.74    1.10
  -5  -5   4   10.34    1.28
  -5  -5   4   16.66    1.62
   5  -5  -4   12.41    1.38
   5  -5  -4   12.54    0.88
   5  -5  -4   14.87    0.88
   3  -5  -4   15.05    1.48
  -3  -5   4   17.91    1.59
  -3  -5   4   17.29    1.53
   3  -5  -4   16.25    0.98
   1  -5  -4    0.41    0.50
  -1  -5   4   -0.22    0.42
  -1  -5   4   -0.11    0.42
   1  -5  -4   -0.34    0.28
  -1  -5  -4   14.18    1.44
   1  -5   4   13.62    1.31
  -1  -5  -4   13.97    0.99
   1  -5   4   11.84    1.33
  -1  -5  -4   13.62    1.15
   3  -5   4   19.20    1.67
  -3  -5  -4   17.60    1.48
  -3  -5  -4   16.23    1.23
   3  -5   4   20.80    1.42
   3  -5   4   21.90    1.41
  -5  -5  -4   58.48    2.65
  -5  -5  -4   58.99    2.64
   5  -5   4   55.04    2.76
   5  -5   4   55.73    2.57
  -7  -5  -4   -0.05    0.46
   7  -5   4    0.73    0.53
   7  -5   4   -0.04    0.46
   7  -5   4    0.04    0.44
  -7  -5  -4    0.37    0.59
   9  -5   4    3.22    0.80
  -9  -5  -4    2.46    0.80
   9  -5   4    2.31    0.77
  -9  -5  -4    3.39    0.95
   9  -5   4    3.57    0.90
 -11  -5  -4   13.54    1.70
  11  -5   4   12.73    1.47
 -11  -5  -4   14.67    1.82
  11  -5   4   10.50    1.43
  11  -5   4   15.63    1.69
  13  -5   4    5.17    1.08
  13  -5   4    3.31    0.99
 -13  -5  -4    3.21    1.14
  13  -5   4    4.92    1.08
  15  -5   4    0.09    0.75
  15  -5   4    1.47    0.95
  15  -5   4    0.70    0.89
  14  -6  -4    0.17    0.60
  12  -6  -4    1.83    0.74
  12  -6  -4    0.07    0.50
  12  -6  -4    2.10    0.75
  10  -6  -4   -0.06    0.42
  10  -6  -4    0.07    0.53
 -10  -6   4    0.43    0.67
  10  -6  -4   -0.27    0.49
   8  -6  -4    0.37    0.39
   8  -6  -4    0.91    0.49
   8  -6  -4   -0.08    0.65
  -8  -6   4    0.18    0.63
  -8  -6   4    1.15    0.75
   6  -6  -4    6.11    0.73
   6  -6  -4    6.56    0.86
   6  -6  -4    7.82    1.25
  -6  -6   4    6.59    1.16
  -6  -6   4    6.81    1.18
  -4  -6   4    4.62    1.00
   4  -6  -4    3.08    0.78
  -4  -6   4    3.51    0.90
   4  -6  -4    2.36    0.52
   2  -6  -4    0.92    0.44
  -2  -6   4    0.68    0.57
  -2  -6   4    0.29    0.53
   2  -6  -4    0.16    0.47
   0  -6  -4    1.66    0.52
   0  -6  -4    0.56    0.59
   0  -6   4    3.28    0.79
   0  -6   4    2.21    0.74
   2  -6   4    3.62    0.82
  -2  -6  -4    6.24    1.12
  -2  -6  -4    3.29    0.79
   2  -6   4    3.59    0.90
   4  -6   4   22.93    2.07
   4  -6   4   22.34    1.62
  -4  -6  -4   21.83    1.57
  -4  -6  -4   23.27    1.59
  -6  -6  -4    1.80    0.72
   6  -6   4    1.59    0.81
  -6  -6  -4    3.15    0.81
   6  -6   4    2.38    0.79
  -8  -6  -4    3.13    0.94
   8  -6   4    7.00    1.08
   8  -6   4    4.62    0.96
   8  -6   4    5.18    1.08
  -8  -6  -4    5.60    1.14
  10  -6   4    0.46    0.59
  10  -6   4    0.70    0.74
 -10  -6  -4   -0.13    0.66
  10  -6   4    1.09    0.77
 -10  -6  -4   -0.01    0.63
 -12  -6  -4    1.81    0.94
  12  -6   4    2.49    1.02
 -12  -6  -4    4.02    1.17
  12  -6   4    2.28    0.94
  12  -6   4    2.30    0.85
  11  -7  -4    0.85    0.69
  11  -7  -4    1.25    0.61
  11  -7  -4    0.96    0.74
   9  -7  -4    8.49    1.00
   9  -7  -4    7.52    1.17
   9  -7  -4    7.55    1.06
  -9  -7   4    6.11    1.30
   9  -7  -4    9.55    1.59
  -7  -7   4    5.45    1.20
  -7  -7   4    7.41    1.41
  -7  -7   4    6.64    1.32
   7  -7  -4    4.56    0.92
   7  -7  -4    6.17    1.35
   7  -7  -4    7.14    0.86
   5  -7  -4    1.20    0.53
   5  -7  -4    0.76    0.50
   5  -7  -4    2.39    0.54
  -5  -7   4    3.02    0.99
  -5  -7   4    0.75    0.70
   5  -7  -4    0.12    0.59
   3  -7  -4    0.68    0.47
  -3  -7   4    1.33    0.74
  -3  -7   4    1.84    0.74
   3  -7  -4    1.09    0.72
   1  -7  -4    0.34    0.48
  -1  -7   4    1.40    0.70
   1  -7  -4   -0.06    0.54
  -1  -7   4    0.26    0.57
  -1  -7  -4    0.18    0.55
  -1  -7  -4    1.71    0.66
   1  -7   4    2.32    0.78
   1  -7   4    0.90    0.65
   3  -7   4   11.08    1.44
  -3  -7  -4    9.25    1.47
   3  -7   4   11.18    1.41
   3  -7   4   11.95    1.62
  -3  -7  -4   11.41    1.36
  -5  -7  -4    3.05    0.90
   5  -7   4    4.20    0.98
  -5  -7  -4    2.14    0.71
   5  -7   4    3.78    1.12
   7  -7   4    1.73    0.76
   7  -7   4    1.40    0.85
  -7  -7  -4    2.65    0.89
   7  -7   4    2.16    0.93
  -7  -7  -4    2.21    0.85
   9  -7   4    1.33    0.81
  -9  -7  -4    1.25    0.78
   9  -7   4    0.82    0.78
  -9  -7  -4    1.06    0.80
   9  -7   4    1.80    0.80
  11  -7   4    4.60    1.15
 -11  -7  -4    2.40    1.00
  11  -7   4    3.00    0.96
  11  -7   4    3.30    1.11
 -11  -7  -4    3.33    1.13
  -6  -8   4    0.36    0.80
   6  -8  -4   -0.43    0.66
   6  -8  -4   -0.01    0.44
   6  -8  -4    0.29    0.53
  -6  -8   4   -0.32    0.67
   4  -8  -4   -0.24    0.49
  -4  -8   4    0.63    0.83
  -4  -8   4   -0.54    0.63
   4  -8  -4    0.64    0.75
   2  -8  -4   -0.21    0.47
   2  -8  -4    0.28    0.69
  -2  -8   4    0.34    0.71
  -2  -8   4    0.38    0.68
   0  -8  -4   -0.19    0.56
   0  -8   4    0.51    0.73
   0  -8  -4    0.99    0.75
   0  -8   4    0.76    0.72
  -2  -8  -4    0.63    0.58
  -2  -8  -4    0.02    0.68
   2  -8   4   -0.43    0.59
   2  -8   4    1.12    0.86
   2  -8   4    0.72    0.72
   4  -8   4   -0.27    0.66
  -4  -8  -4   -0.32    0.73
   4  -8   4   -0.60    0.72
  -4  -8  -4    0.14    0.63
   6  -8   4    0.61    0.75
   6  -8   4    0.74    0.87
  -6  -8  -4    0.64    0.67
   6  -8   4   -0.49    0.54
  -6  -8  -4   -0.40    0.59
  -6  -8  -4    0.28    0.77
  18   0  -5    0.42    0.85
  18   0  -5   -0.55    0.86
  18   0  -5   -0.75    0.89
  16   0  -5   -0.06    0.68
  16   0  -5   -0.09    0.70
  16   0  -5    0.12    0.74
  14   0  -5    0.34    0.56
  14   0  -5    0.13    0.56
  14   0  -5    2.46    0.80
  12   0  -5    0.30    0.51
  12   0  -5   -0.10    0.48
  12   0  -5    0.27    0.49
  10   0  -5    0.84    0.48
  10   0  -5   -0.16    0.42
  10   0  -5    0.54    0.49
   8   0  -5    0.34    0.35
   8   0  -5    0.00    0.33
   8   0  -5   -0.28    0.29
   6   0  -5    0.46    0.30
   6   0  -5   -0.23    0.26
   6   0  -5    0.12    0.25
   4   0  -5   -0.13    0.23
   4   0  -5   -0.15    0.21
   4   0  -5   -0.44    0.21
   2   0  -5   -0.09    0.16
   2   0  -5   -0.58    0.16
   2   0  -5    0.59    0.24
   2   0  -5   -0.12    0.18
   0   0  -5   -0.15    0.15
   0   0  -5    0.08    0.19
   2   0   5    0.08    0.21
  -2   0  -5    0.04    0.21
  -4   0  -5   -0.08    0.26
   4   0   5   -0.06    0.25
  -4   0  -5    0.21    0.27
   4   0   5   -0.16    0.25
   6   0   5   -0.16    0.32
   6   0   5    0.15    0.30
  -6   0  -5   -0.09    0.29
  -6   0  -5    0.48    0.36
   6   0   5    0.31    0.33
  -8   0  -5   -0.44    0.33
   8   0   5   -0.09    0.38
  -8   0  -5   -0.11    0.39
   8   0   5   -0.01    0.37
   8   0   5    0.37    0.40
  10   0   5    0.22    0.47
  10   0   5    1.24    0.62
 -10   0  -5    0.17    0.50
  10   0   5   -0.01    0.50
  12   0   5    0.72    0.65
  12   0   5    0.35    0.60
  12   0   5    0.12    0.52
  19  -1  -5    2.39    1.16
  19  -1  -5    1.85    1.09
  19  -1  -5    2.49    1.03
  19   1  -5    3.59    1.25
  17  -1  -5    0.17    0.76
  17  -1  -5    2.07    0.92
  17  -1  -5    0.91    0.80
  17   1  -5   -0.30    0.75
  15  -1  -5    0.73    0.72
  15  -1  -5   -0.20    0.59
  15  -1  -5   -0.43    0.56
  15   1  -5    0.35    0.71
  15   1  -5    0.09    0.61
  15   1  -5    0.10    0.71
  13  -1  -5    6.56    1.02
  13  -1  -5    2.31    0.75
  13  -1  -5    6.91    1.12
  13   1  -5    4.63    0.97
  13   1  -5    6.89    1.19
  13   1  -5    7.04    1.09
  11  -1  -5   44.54    2.18
  11  -1  -5   45.81    2.21
  11  -1  -5   43.60    2.05
  11   1  -5   45.64    2.35
  11   1  -5   43.37    2.24
  11   1  -5   49.31    2.23
   9  -1  -5   17.19    1.21
  -9  -1   5   18.97    1.61
   9  -1  -5   17.84    1.15
   9  -1  -5   16.04    1.18
   9   1  -5   19.27    1.23
   9   1  -5   19.18    1.31
   9   1  -5   19.49    1.35
   7  -1  -5   49.98    1.83
   7  -1  -5   54.28    2.03
  -7  -1   5   51.90    2.23
   7  -1  -5   52.10    1.98
   7  -1  -5   51.39    1.95
   7   1  -5   56.24    2.05
   7   1  -5   53.27    2.16
   7   1  -5   50.46    2.11
  -5  -1   5    2.73    0.56
   5  -1  -5    2.14    0.36
   5  -1  -5    1.60    0.29
   5  -1  -5    1.91    0.35
   5  -1  -5    2.16    0.38
   5   1  -5    1.92    0.46
   5   1  -5    2.71    0.47
   5   1  -5    1.99    0.46
   3  -1  -5  297.45    7.58
  -3  -1   5  285.96    8.19
   3  -1  -5  298.72    7.83
   3   1  -5  287.16    8.01
   3   1  -5  308.81    7.97
   3   1  -5  293.51    7.71
   1   1  -5 1000.00   25.77
  -1  -1  -5   -0.12    0.16
  -1  -1  -5    0.31    0.21
  -1  -1  -5    0.03    0.16
  -1   1  -5    0.09    0.26
   3  -1   5   15.17    0.92
  -3  -1  -5   12.23    0.82
  -3  -1  -5   15.79    0.86
   3  -1   5   15.19    0.86
   3  -1   5   14.20    0.88
   3   1   5   15.28    0.74
  -3   1  -5   15.61    0.87
   5  -1   5   15.71    1.03
  -5  -1  -5   17.26    1.01
  -5  -1  -5   14.51    1.01
   5  -1   5   15.65    0.98
   5  -1   5   16.06    0.95
   5   1   5   16.04    0.91
  -5   1  -5   16.40    1.01
  -5   1  -5   14.89    1.06
   7  -1   5   52.46    2.12
   7  -1   5   59.43    2.31
  -7  -1  -5   55.23    2.28
   7  -1   5   53.41    2.24
  -7  -1  -5   58.27    2.39
   7   1   5   52.18    2.24
  -7   1  -5   53.69    2.19
  -7   1  -5   58.34    2.38
   7   1   5   52.46    2.20
   7   1   5   55.04    2.12
  -9  -1  -5    3.90    0.82
  -9  -1  -5    4.00    0.82
   9  -1   5    4.88    0.78
   9  -1   5    5.41    0.87
   9  -1   5    5.89    0.92
   9   1   5    4.51    0.84
   9   1   5    4.40    0.78
  -9   1  -5    4.95    0.89
   9   1   5    4.40    0.83
  11  -1   5   18.99    1.63
  11  -1   5   21.35    1.84
 -11  -1  -5   23.08    1.98
  11  -1   5   18.69    1.72
  13  -1   5    0.90    0.70
  13  -1   5    0.22    0.61
  13  -1   5   -0.80    0.46
  15  -1   5   14.80    1.83
  18  -2  -5    0.84    0.79
  18  -2  -5   -0.20    0.84
  18  -2  -5   -0.32    0.85
  16  -2  -5   -0.73    0.62
  16  -2  -5    0.27    0.69
  16  -2  -5   -0.50    0.51
  14  -2  -5    0.61    0.59
  14  -2  -5   -0.63    0.46
  14  -2  -5    0.06    0.59
  14   2  -5   -0.16    0.63
  12  -2  -5   -0.18    0.48
  12  -2  -5    0.05    0.50
  12  -2  -5    0.21    0.46
  12   2  -5   -0.37    0.54
  12   2  -5   -0.27    0.57
  12   2  -5    1.05    0.59
  10  -2  -5    1.03    0.45
  10  -2  -5    0.84    0.48
  10  -2  -5    1.40    0.53
  10   2  -5    0.52    0.59
  10   2  -5    1.26    0.61
  10   2  -5    1.06    0.55
   8  -2  -5    9.26    0.89
  -8  -2   5   11.97    1.23
   8  -2  -5    8.30    0.85
   8  -2  -5   11.23    0.87
   8  -2  -5    9.11    0.87
  -8  -2   5   10.24    1.20
   8   2  -5   10.03    1.15
   8   2  -5   13.16    1.27
   8   2  -5   10.34    1.04
   6  -2  -5    0.55    0.22
  -6  -2   5    1.26    0.48
   6  -2  -5    0.91    0.27
   6  -2  -5    1.39    0.33
  -6  -2   5    0.60    0.47
   6  -2  -5    0.83    0.26
   6  -2  -5    0.92    0.42
   6  -2  -5    1.28    0.31
   6   2  -5    0.39    0.38
   6   2  -5    0.60    0.40
   6   2  -5    1.51    0.47
   4  -2  -5    7.67    0.78
  -4  -2   5    8.10    0.87
  -4  -2   5    6.63    0.78
   4  -2  -5    7.20    0.46
   4   2  -5    9.08    0.87
   4   2  -5    7.07    0.80
  -2  -2   5   65.72    2.37
  -2  -2   5   64.53    2.08
  -2  -2   5   64.59    2.32
   2  -2  -5   64.28    2.23
   2   2  -5   64.54    2.27
   0  -2   5    0.49    0.29
   0  -2  -5    0.36    0.20
   0  -2   5    0.35    0.31
  -2  -2  -5    7.47    0.51
  -2  -2  -5    8.61    0.70
   2  -2   5    8.11    0.77
   2  -2   5    8.69    0.78
  -2  -2  -5    8.43    0.57
   4  -2   5   60.48    2.22
  -4  -2  -5   58.85    2.23
   4  -2   5   57.21    2.09
  -4  -2  -5   59.80    2.16
   6  -2   5    1.80    0.50
   6  -2   5    1.79    0.52
  -6  -2  -5    3.42    0.65
  -6  -2  -5    3.90    0.67
   6  -2   5    3.87    0.64
   6   2   5    3.04    0.52
  -6   2  -5    3.04    0.64
   8  -2   5    0.11    0.42
  -8  -2  -5    0.42    0.48
   8  -2   5   -0.02    0.38
   8  -2   5   -0.09    0.40
  -8  -2  -5    0.38    0.44
  10  -2   5    0.11    0.50
 -10  -2  -5    0.17    0.51
  10  -2   5    0.18    0.47
  10  -2   5    0.30    0.48
 -10  -2  -5    0.05    0.53
  12  -2   5    5.43    1.03
 -12  -2  -5    2.57    0.84
  12  -2   5    2.06    0.76
  12  -2   5    3.34    0.85
  14  -2   5    1.53    0.84
  14  -2   5    1.72    0.78
  14  -2   5    3.09    0.90
  16  -2   5    0.47    0.75
  18  -2   5    0.30    0.95
  17  -3  -5    0.67    0.88
  17  -3  -5    0.61    0.68
  17  -3  -5    0.13    0.79
  15  -3  -5    0.41    0.70
  15  -3  -5    0.47    0.68
  15  -3  -5   -0.51    0.53
  13  -3  -5    0.36    0.52
  13  -3  -5    0.49    0.59
  13  -3  -5   -0.35    0.47
  11  -3  -5   13.95    1.33
  11  -3  -5   17.46    1.39
  11  -3  -5   14.59    1.33
  -9  -3   5   49.98    2.57
   9  -3  -5   50.22    2.07
   9  -3  -5   52.43    1.97
   9  -3  -5   50.14    2.05
   9   3  -5   52.20    2.48
   9   3  -5   47.95    2.44
   9   3  -5   47.15    2.28
  -7  -3   5    0.69    0.47
   7  -3  -5    1.07    0.36
   7  -3  -5    0.97    0.34
   7  -3  -5    1.45    0.50
   7  -3  -5    0.88    0.36
  -7  -3   5    1.19    0.56
   7  -3  -5    0.75    0.30
   7   3  -5    2.16    0.64
   7   3  -5    0.43    0.48
   5  -3  -5    7.14    0.50
  -5  -3   5    4.72    0.81
  -5  -3   5    8.28    1.03
   5  -3  -5    6.01    0.45
   5  -3  -5    7.73    0.93
   5  -3  -5    6.38    0.47
   5   3  -5    7.34    0.89
   5   3  -5    6.81    0.92
  -3  -3   5   24.05    1.36
   3  -3  -5   22.69    0.81
   3  -3  -5   25.33    1.35
  -3  -3   5   24.35    1.39
   3   3  -5   24.35    1.35
   3   3  -5   23.01    1.28
  -1  -3   5  147.20    4.60
   1  -3  -5  144.06    4.58
   1  -3  -5  148.35    3.97
  -1  -3   5  148.12    4.47
   1  -3   5   12.04    1.04
  -1  -3  -5   13.02    0.76
  -1  -3  -5   12.09    0.71
  -1  -3  -5   11.76    0.70
   1  -3   5   13.06    1.10
  -3  -3  -5    6.92    0.66
   3  -3   5    6.09    0.82
  -3  -3  -5    6.92    0.72
  -3  -3  -5    5.55    0.68
   3  -3   5    6.15    0.80
   5  -3   5    1.97    0.56
  -5  -3  -5    0.45    0.41
  -5  -3  -5    1.58    0.50
   5  -3   5    1.15    0.47
   7  -3   5   17.96    1.29
   7  -3   5   19.98    1.38
   7  -3   5   18.99    1.27
  -7  -3  -5   21.39    1.44
  -7  -3  -5   19.64    1.38
  -9  -3  -5    5.27    1.01
   9  -3   5    5.08    0.86
  -9  -3  -5    4.08    0.83
   9  -3   5    5.86    0.93
   9  -3   5    4.24    0.86
 -11  -3  -5    2.68    0.85
  11  -3   5    0.23    0.56
  11  -3   5    1.06    0.62
  11  -3   5    1.06    0.62
 -11  -3  -5    0.56    0.58
  13  -3   5    0.33    0.54
  13  -3   5    1.15    0.68
 -13  -3  -5    1.05    0.73
  13  -3   5    0.08    0.63
  15  -3   5    2.13    0.91
  15  -3   5    4.30    1.08
  15  -3   5    2.68    1.09
  17  -3   5    0.77    0.95
  16  -4  -5   -0.16    0.69
  16  -4  -5   -0.34    0.61
  16  -4  -5    1.18    0.82
  14  -4  -5   -0.30    0.50
  14  -4  -5   -0.77    0.53
  14  -4  -5   -0.20    0.49
  12  -4  -5    0.23    0.51
  12  -4  -5   -0.54    0.39
  12  -4  -5    0.45    0.50
  10  -4  -5    0.48    0.41
  10  -4  -5    0.41    0.41
  10  -4  -5    0.45    0.41
   8  -4  -5    4.52    0.93
  -8  -4   5    2.89    0.84
   8  -4  -5    4.55    0.59
   8  -4  -5    4.84    0.68
   8  -4  -5    4.26    0.60
  -8  -4   5    6.26    1.07
   6  -4  -5    5.53    0.56
  -6  -4   5    8.28    1.15
  -6  -4   5    3.89    0.84
   6  -4  -5    4.40    0.84
   6  -4  -5    4.48    0.52
   6  -4  -5    5.87    0.61
  -4  -4   5   16.71    1.47
  -4  -4   5   17.22    1.51
   4  -4  -5   14.98    0.77
   4  -4  -5   15.91    0.77
   4  -4  -5   16.33    1.42
   4  -4  -5   16.09    0.77
   4  -4  -5   15.37    0.76
   2  -4  -5   15.90    0.80
  -2  -4   5   20.61    1.27
   2  -4  -5   16.91    0.85
   2  -4  -5   16.94    1.47
  -2  -4   5   17.77    1.50
   2  -4  -5   16.96    0.80
   0  -4  -5   19.06    0.98
   0  -4   5   17.52    1.23
   0  -4   5   18.26    1.25
   0  -4  -5   18.44    0.96
   0  -4  -5   19.73    0.95
   0  -4  -5   21.01    1.03
   0  -4  -5   19.69    1.31
  -2  -4  -5    3.99    0.55
   2  -4   5    4.58    0.78
  -2  -4  -5    4.20    0.61
  -2  -4  -5    4.88    0.66
   2  -4   5    3.50    0.69
   2  -4   5    3.83    0.72
  -2  -4  -5    2.89    0.54
   4  -4   5    6.08    0.87
  -4  -4  -5    5.98    0.84
  -4  -4  -5    5.13    0.78
   4  -4   5    5.50    0.94
  -6  -4  -5   14.63    1.38
   6  -4   5   15.73    1.33
   6  -4   5   19.04    1.63
  -6  -4  -5   17.21    1.53
   6  -4   5   14.22    1.36
   8  -4   5    1.00    0.53
  -8  -4  -5    0.88    0.61
   8  -4   5   -0.13    0.44
  -8  -4  -5   -0.14    0.42
   8  -4   5   -0.33    0.40
  10  -4   5    0.50    0.54
 -10  -4  -5    0.48    0.52
  10  -4   5   -0.33    0.49
  10  -4   5    1.01    0.60
 -10  -4  -5    0.66    0.61
  12  -4   5    0.12    0.60
  12  -4   5    0.88    0.68
 -12  -4  -5    0.08    0.59
 -12  -4  -5    0.26    0.65
  12  -4   5    0.07    0.62
  14  -4   5    0.70    0.79
  14  -4   5    0.63    0.67
  14  -4   5    1.40    0.80
  16  -4   5    7.43    1.42
  16  -4   5    4.03    1.15
  15  -5  -5    1.15    0.78
  15  -5  -5    0.35    0.68
  15  -5  -5    0.87    0.69
  13  -5  -5    0.00    0.55
  13  -5  -5    0.55    0.58
  13  -5  -5    0.22    0.53
  11  -5  -5    3.55    0.78
  11  -5  -5    3.56    0.70
  11  -5  -5    2.65    0.69
   9  -5  -5    2.61    0.56
   9  -5  -5    1.92    0.61
   9  -5  -5    1.72    0.51
  -9  -5   5    2.17    0.80
   9  -5  -5    2.16    0.80
   7  -5  -5    2.95    0.50
  -7  -5   5    3.83    0.95
   7  -5  -5    2.91    0.56
  -7  -5   5    3.73    0.95
   7  -5  -5    3.26    0.87
   5  -5  -5    0.13    0.31
  -5  -5   5    0.15    0.52
   5  -5  -5    0.52    0.53
   5  -5  -5    0.24    0.28
  -5  -5   5    1.33    0.62
   3  -5  -5   13.83    0.85
   3  -5  -5   14.73    0.90
  -3  -5   5   12.43    1.34
   3  -5  -5    9.71    1.22
  -3  -5   5   13.27    1.44
  -1  -5   5    0.03    0.47
   1  -5  -5    0.44    0.35
   1  -5  -5   -0.63    0.35
  -1  -5   5   -0.24    0.44
  -1  -5  -5    1.72    0.48
  -1  -5  -5    1.56    0.63
  -1  -5  -5    1.57    0.44
   1  -5   5    1.31    0.59
   1  -5   5    2.48    0.71
   3  -5   5   16.87    1.52
   3  -5   5   16.23    1.46
   3  -5   5   16.44    1.58
  -3  -5  -5   15.54    1.34
  -3  -5  -5   17.98    1.30
   5  -5   5    2.12    0.81
   5  -5   5    3.58    0.81
  -5  -5  -5    3.16    0.79
  -5  -5  -5    2.95    0.74
  -7  -5  -5   37.51    2.15
   7  -5   5   34.64    2.02
   7  -5   5   37.56    2.14
  -7  -5  -5   39.98    2.16
   7  -5   5   35.23    1.99
   9  -5   5    0.45    0.60
  -9  -5  -5    0.57    0.65
   9  -5   5   -0.58    0.45
   9  -5   5    0.21    0.58
  -9  -5  -5    1.24    0.68
 -11  -5  -5   -0.12    0.68
  11  -5   5    0.14    0.64
 -11  -5  -5    0.35    0.56
  11  -5   5    0.68    0.64
  11  -5   5    1.13    0.70
  13  -5   5    0.68    0.72
  13  -5   5    0.48    0.72
 -13  -5  -5    0.53    0.72
  13  -5   5    0.51    0.72
  15  -5   5    2.19    1.09
  15  -5   5    1.78    0.91
  15  -5   5    3.29    1.17
  12  -6  -5    3.11    0.75
  12  -6  -5    3.41    0.84
  12  -6  -5    3.06    0.85
  10  -6  -5    2.62    0.64
 -10  -6   5    0.42    0.75
  10  -6  -5    2.52    0.69
  10  -6  -5    1.82    0.68
   8  -6  -5    3.09    0.98
   8  -6  -5    3.38    0.74
   8  -6  -5    2.73    0.55
  -8  -6   5    3.61    0.97
  -8  -6   5    4.30    1.06
  -6  -6   5   -0.22    0.53
   6  -6  -5    0.10    0.37
   6  -6  -5    0.38    0.56
   6  -6  -5   -0.02    0.31
  -6  -6   5    0.63    0.61
  -6  -6   5   -0.65    0.41
  -4  -6   5    7.42    1.17
  -4  -6   5    9.76    1.38
   4  -6  -5    7.73    1.20
   4  -6  -5    7.35    0.85
   2  -6  -5    8.39    1.23
  -2  -6   5    9.83    1.31
   2  -6  -5    7.95    0.89
  -2  -6   5    8.41    1.23
   0  -6  -5    1.81    0.54
   0  -6  -5    1.01    0.58
   0  -6   5    1.72    0.66
   0  -6   5    1.84    0.72
  -2  -6  -5    2.74    0.64
   2  -6   5    4.18    0.86
  -2  -6  -5    3.42    0.74
   2  -6   5    3.39    0.91
   2  -6   5    4.74    0.93
  -2  -6  -5    3.58    0.86
  -4  -6  -5    0.11    0.45
  -4  -6  -5    1.30    0.56
   4  -6   5    0.02    0.53
   4  -6   5   -0.15    0.48
   6  -6   5   10.12    1.42
  -6  -6  -5   11.14    1.42
   6  -6   5    9.75    1.33
  -6  -6  -5   11.41    1.34
   8  -6   5    0.80    0.63
   8  -6   5   -0.10    0.58
  -8  -6  -5   -0.80    0.51
  -8  -6  -5   -0.22    0.51
   8  -6   5    0.12    0.58
  10  -6   5   -0.09    0.53
 -10  -6  -5   -0.11    0.61
 -10  -6  -5    0.31    0.64
  10  -6   5   -0.16    0.63
  10  -6   5   -0.71    0.55
  12  -6   5    0.75    0.74
 -12  -6  -5    1.11    0.85
  12  -6   5   -0.55    0.58
  12  -6   5    0.58    0.77
 -12  -6  -5    0.09    0.72
  11  -7  -5    0.10    0.61
  11  -7  -5    0.56    0.63
  11  -7  -5   -0.10    0.45
  -9  -7   5    2.23    0.96
   9  -7  -5    0.61    0.81
   9  -7  -5    0.24    0.60
   9  -7  -5    1.08    0.51
   9  -7  -5    1.90    0.64
   7  -7  -5   -0.10    0.66
   7  -7  -5    0.91    0.58
  -7  -7   5    0.29    0.59
  -7  -7   5    0.99    0.75
  -7  -7   5    0.59    0.86
   7  -7  -5   -0.40    0.33
  -5  -7   5    0.84    0.76
   5  -7  -5    1.11    0.53
   5  -7  -5    0.30    0.37
   5  -7  -5    0.82    0.49
   5  -7  -5    0.61    0.68
  -5  -7   5    1.10    0.71
   3  -7  -5    0.71    0.51
   3  -7  -5    2.50    0.86
  -3  -7   5    1.12    0.68
  -3  -7   5    1.70    0.84
  -1  -7   5    0.76    0.63
   1  -7  -5   -0.23    0.35
   1  -7  -5   -0.14    0.58
  -1  -7   5    0.97    0.73
  -1  -7  -5    0.89    0.66
  -1  -7  -5    1.82    0.63
   1  -7   5    1.91    0.77
   1  -7   5    0.55    0.65
   3  -7   5    1.36    0.76
  -3  -7  -5    0.21    0.59
  -3  -7  -5    1.22    0.63
   3  -7   5    0.82    0.67
   5  -7   5    0.00    0.74
  -5  -7  -5   -0.66    0.53
   5  -7   5   -0.16    0.58
  -5  -7  -5    0.11    0.50
   7  -7   5    0.11    0.65
   7  -7   5    0.65    0.78
  -7  -7  -5    0.20    0.67
  -7  -7  -5    0.73    0.70
   9  -7   5    1.06    0.74
  -9  -7  -5    0.51    0.70
   9  -7   5   -0.13    0.66
   9  -7   5    0.72    0.77
  -9  -7  -5    0.96    0.79
  -6  -8   5   -0.28    0.78
   6  -8  -5    0.43    0.43
   6  -8  -5   -0.17    0.52
  -6  -8   5   -0.25    0.73
   6  -8  -5    0.82    0.83
   4  -8  -5    0.77    0.82
  -4  -8   5    0.70    0.76
   4  -8  -5   -0.33    0.41
  -4  -8   5    0.96    0.82
   4  -8  -5   -0.42    0.50
   2  -8  -5    0.76    0.61
  -2  -8   5    0.36    0.71
  -2  -8   5    2.73    0.97
   2  -8  -5    0.58    0.70
   0  -8   5    3.34    1.00
   0  -8   5    4.18    1.16
   0  -8  -5    3.00    1.03
   0  -8  -5    3.65    0.93
   2  -8   5    0.64    0.70
  -2  -8  -5    1.28    0.69
   2  -8   5    0.17    0.63
   2  -8   5    0.58    0.85
  -2  -8  -5   -0.40    0.60
   4  -8   5    1.49    0.87
   4  -8   5    1.87    1.02
  -4  -8  -5    1.72    0.82
  -4  -8  -5    0.39    0.80
   6  -8   5   -0.55    0.69
  -6  -8  -5    1.23    0.85
   6  -8   5    0.82    0.88
  -6  -8  -5    0.17    0.66
  -6  -8  -5    1.36    0.91
  18   0  -6   -0.27    0.75
  18   0  -6   -0.22    0.91
  18   0  -6    1.25    1.02
  16   0  -6    4.02    1.15
  16   0  -6    5.05    1.15
  16   0  -6    4.81    1.12
  14   0  -6   10.14    1.32
  14   0  -6   18.28    1.84
  14   0  -6   11.76    1.46
  12   0  -6    1.25    0.63
  12   0  -6    1.59    0.69
  12   0  -6    0.46    0.55
  10   0  -6    6.06    0.92
  10   0  -6    8.52    0.96
  10   0  -6    6.67    0.95
   8   0  -6   91.25    3.01
   8   0  -6   94.94    3.24
   8   0  -6   89.65    3.17
   6   0  -6    9.43    0.77
   6   0  -6    9.92    0.88
   6   0  -6    9.12    0.81
   4   0  -6   51.72    1.73
   4   0  -6   54.18    1.82
   4   0  -6   54.79    1.91
   4   0  -6   55.41    1.87
   2   0  -6  346.38    9.04
   2   0  -6  352.73    9.34
   2   0  -6  345.83    8.76
   2   0  -6  344.48    9.13
   0   0  -6   22.06    0.87
   0   0  -6   22.84    0.95
  -2   0  -6   19.03    0.93
   2   0   6   20.12    0.88
   4   0   6    3.35    0.50
  -4   0  -6    3.23    0.53
  -4   0  -6    3.47    0.56
  -6   0  -6    0.43    0.39
   6   0   6   -0.44    0.31
   6   0   6    0.36    0.35
  -6   0  -6   -0.13    0.29
   6   0   6    0.67    0.36
   8   0   6   18.02    1.20
   8   0   6   13.55    1.30
  -8   0  -6   19.33    1.29
  -8   0  -6   17.26    1.28
   8   0   6   17.89    1.23
 -10   0  -6   39.68    2.06
  10   0   6   36.33    2.06
  10   0   6   38.07    2.11
 -10   0  -6   36.31    2.15
  10   0   6   39.11    1.96
  12   0   6    2.88    0.91
  17  -1  -6    0.84    0.80
  17  -1  -6    0.69    0.88
  17  -1  -6   -0.59    0.68
  17   1  -6    0.05    0.76
  15  -1  -6    0.46    0.64
  15  -1  -6    0.31    0.59
  15  -1  -6    0.10    0.64
  15   1  -6    0.19    0.58
  15   1  -6   -0.03    0.62
  15   1  -6    0.34    0.76
  13  -1  -6   -0.71    0.47
  13  -1  -6   -0.12    0.50
  13  -1  -6   -1.01    0.44
  13   1  -6   -0.13    0.57
  13   1  -6   -0.04    0.57
  13   1  -6   -0.06    0.50
  11  -1  -6    1.00    0.53
  11  -1  -6    0.49    0.52
  11  -1  -6    0.94    0.52
  11   1  -6   -0.28    0.41
  11   1  -6    0.28    0.53
  11   1  -6    0.25    0.53
   9  -1  -6    0.26    0.38
   9  -1  -6   -0.20    0.38
   9  -1  -6    0.29    0.39
   9   1  -6   -0.12    0.40
   9   1  -6    0.48    0.44
   9   1  -6    0.56    0.49
  -7  -1   6    8.51    0.98
   7  -1  -6    6.91    0.74
   7  -1  -6    8.44    0.72
   7  -1  -6    6.34    0.71
   7  -1  -6    7.56    0.76
   7   1  -6    8.25    0.87
   7   1  -6    7.61    0.87
   7   1  -6    5.88    0.79
   5  -1  -6   13.46    0.77
   5  -1  -6   13.60    0.77
  -5  -1   6   14.33    1.03
   5  -1  -6   13.60    0.72
   5  -1  -6   13.48    0.65
   5   1  -6   14.14    0.94
   5   1  -6   13.05    0.92
   5   1  -6   15.47    0.91
   3  -1  -6   24.10    0.88
   3  -1  -6   23.87    0.89
  -3  -1   6   24.43    1.21
   3   1  -6   24.57    1.17
   3   1  -6   25.22    1.17
   1   1  -6  371.60   10.15
   1   1  -6  388.31   10.03
   1  -1   6   48.52    1.63
  -1  -1  -6   45.43    1.48
  -1  -1  -6   43.63    1.55
  -1  -1  -6   47.10    1.41
  -1   1  -6   46.59    1.70
   3  -1   6   -0.19    0.26
   3  -1   6   -0.28    0.23
   3  -1   6   -0.07    0.27
  -3  -1  -6   -0.28    0.22
  -3  -1  -6   -0.19    0.24
  -3   1  -6    0.19    0.27
   5  -1   6   43.19    1.88
  -5  -1  -6   46.96    1.94
   5  -1   6   48.12    1.80
   5  -1   6   45.56    1.84
  -5  -1  -6   47.53    1.86
   5   1   6   43.41    1.69
  -5   1  -6   43.73    1.97
  -5   1  -6   44.76    1.84
   7  -1   6    6.72    0.89
   7  -1   6    5.79    0.82
  -7  -1  -6    6.16    0.85
   7  -1   6    6.71    0.81
  -7  -1  -6    6.53    0.88
   7   1   6    6.21    0.90
  -7   1  -6    8.91    1.05
   7   1   6    6.01    0.76
  -7   1  -6    5.72    0.79
   7   1   6    8.39    0.94
   9  -1   6   18.05    1.58
  -9  -1  -6   16.12    1.54
   9  -1   6   15.27    1.42
  -9  -1  -6   15.87    1.46
   9  -1   6   17.63    1.44
   9   1   6   15.55    1.34
  -9   1  -6   12.63    1.35
   9   1   6   17.68    1.57
 -11  -1  -6   22.20    1.87
 -11  -1  -6   18.31    1.79
  11  -1   6   19.40    1.68
  11  -1   6   20.64    1.86
  11  -1   6   21.54    1.85
  13  -1   6    1.53    0.75
  13  -1   6    2.18    0.90
  13  -1   6    2.58    0.87
  15  -1   6    0.61    0.76
  18  -2  -6    0.10    0.89
  18  -2  -6    2.03    0.95
  18  -2  -6    0.39    0.91
  16  -2  -6    1.19    0.73
  16  -2  -6    2.23    0.90
  16  -2  -6    1.79    0.87
  16   2  -6    2.47    0.93
  14  -2  -6    1.18    0.65
  14  -2  -6    0.95    0.70
  14  -2  -6   -0.36    0.48
  14   2  -6    0.19    0.63
  12  -2  -6    1.83    0.66
  12  -2  -6    1.17    0.58
  12  -2  -6    2.17    0.69
  12   2  -6    2.87    0.74
  12   2  -6    2.29    0.85
  12   2  -6    2.65    0.82
  10  -2  -6    8.68    1.00
  10  -2  -6    9.04    1.01
  10  -2  -6    8.91    0.95
  10   2  -6    9.99    1.23
  10   2  -6    5.91    0.91
  10   2  -6   11.91    1.33
  -8  -2   6    3.65    0.77
   8  -2  -6    2.32    0.50
   8  -2  -6    3.75    0.57
   8  -2  -6    3.06    0.50
  -8  -2   6    1.71    0.62
   8  -2  -6    2.84    0.54
   8   2  -6    3.26    0.73
   8   2  -6    3.11    0.66
   8   2  -6    1.97    0.64
   6  -2  -6   -0.05    0.14
  -6  -2   6    0.09    0.39
   6  -2  -6    0.44    0.24
   6  -2  -6    0.82    0.29
  -6  -2   6    0.30    0.42
   6  -2  -6    0.34    0.34
   6  -2  -6    0.33    0.23
   6  -2  -6    0.41    0.20
   6   2  -6    0.67    0.44
   6   2  -6    1.20    0.42
   6   2  -6   -0.09    0.34
  -4  -2   6    5.69    0.77
   4  -2  -6    5.69    0.68
   4  -2  -6    5.59    0.39
  -4  -2   6    4.48    0.71
   4   2  -6    5.86    0.76
   4   2  -6    6.72    0.79
  -2  -2   6   57.06    2.11
  -2  -2   6   54.19    1.84
   2  -2  -6   55.42    2.02
   2   2  -6   53.36    2.07
   2   2  -6   57.21    2.09
   0  -2   6   12.48    0.75
   0  -2  -6   12.14    0.58
   0  -2   6   13.93    0.91
   0  -2   6   11.74    0.89
   0  -2  -6   13.21    0.61
   0   2  -6   15.28    0.91
  -2  -2  -6    3.75    0.41
  -2  -2  -6    4.77    0.49
  -2  -2  -6    4.65    0.53
   2  -2   6    4.07    0.60
  -2   2  -6    4.75    0.63
   4  -2   6   17.82    1.05
  -4  -2  -6   17.48    1.05
  -4  -2  -6   18.10    1.08
   4  -2   6   19.70    1.12
  -4   2  -6   17.86    1.11
  -6  -2  -6   46.19    2.09
   6  -2   6   47.00    2.02
  -6  -2  -6   45.43    2.03
   6  -2   6   49.25    2.08
   6  -2   6   46.06    1.94
  -6   2  -6   46.79    1.99
   6   2   6   44.83    1.77
  -8  -2  -6   25.43    1.59
   8  -2   6   23.10    1.54
  -8  -2  -6   22.85    1.51
   8  -2   6   24.38    1.51
   8  -2   6   25.18    1.45
 -10  -2  -6   19.19    1.75
  10  -2   6   12.15    1.39
  10  -2   6   16.47    1.47
  10  -2   6   14.72    1.50
 -10  -2  -6   15.99    1.62
  12  -2   6    5.49    1.02
  12  -2   6    6.35    1.12
 -12  -2  -6    3.43    0.94
  12  -2   6    4.17    0.94
  14  -2   6    0.75    0.70
  14  -2   6   -0.47    0.61
  14  -2   6   -0.85    0.59
  16  -2   6    3.11    1.03
  17  -3  -6    0.14    0.83
  17  -3  -6    0.58    0.89
  17  -3  -6   -0.91    0.61
  15  -3  -6    4.06    0.92
  15  -3  -6    6.16    1.20
  15  -3  -6    5.80    1.10
  13  -3  -6    8.54    1.11
  13  -3  -6    6.46    1.01
  13  -3  -6    8.33    1.18
  11  -3  -6    0.41    0.42
  11  -3  -6   -0.53    0.37
  11  -3  -6    0.30    0.45
  11   3  -6    0.80    0.67
   9  -3  -6   79.47    2.71
  -9  -3   6   70.19    3.30
   9  -3  -6   76.38    2.57
   9  -3  -6   74.33    2.72
   9   3  -6   75.17    3.21
   9   3  -6   75.84    3.03
   9   3  -6   76.69    3.20
  -7  -3   6    2.81    0.72
   7  -3  -6    2.15    0.62
   7  -3  -6    1.98    0.43
   7  -3  -6    2.78    0.46
  -7  -3   6    3.79    0.81
   7  -3  -6    3.45    0.44
   7   3  -6    3.15    0.77
   7   3  -6    4.00    0.80
   5  -3  -6    3.53    0.36
   5  -3  -6    3.72    0.33
   5  -3  -6    2.84    0.61
   5  -3  -6    3.14    0.33
  -5  -3   6    4.64    0.78
  -5  -3   6    2.84    0.69
   5   3  -6    3.21    0.68
   5   3  -6    3.94    0.72
   3  -3  -6   -0.20    0.31
  -3  -3   6    0.38    0.35
  -3  -3   6    0.67    0.35
  -3  -3   6    0.62    0.44
   3   3  -6    0.78    0.44
   3   3  -6    0.38    0.40
  -1  -3   6    2.24    0.47
   1  -3  -6    2.03    0.26
  -1  -3   6    1.87    0.51
   1  -3  -6    2.23    0.51
   1   3  -6    2.53    0.56
  -1  -3  -6    1.79    0.33
   1  -3   6    2.85    0.59
   1  -3   6    2.21    0.49
   1  -3   6    3.07    0.58
  -1  -3  -6    1.22    0.34
  -1  -3  -6    2.32    0.36
   3  -3   6   25.36    1.41
  -3  -3  -6   26.75    1.28
  -3  -3  -6   26.93    1.30
  -3  -3  -6   25.54    1.16
   3  -3   6   24.99    1.40
  -5  -3  -6    0.53    0.37
   5  -3   6    0.01    0.37
  -5  -3  -6    0.34    0.37
   5  -3   6   -0.40    0.33
   7  -3   6    1.60    0.61
   7  -3   6    0.42    0.45
   7  -3   6    0.29    0.44
  -7  -3  -6    0.01    0.46
  -7  -3  -6    0.27    0.38
  -9  -3  -6    5.88    1.01
   9  -3   6    5.32    0.92
  -9  -3  -6    6.66    1.10
   9  -3   6    6.72    0.99
   9  -3   6    6.37    1.01
 -11  -3  -6    0.05    0.49
  11  -3   6   -0.67    0.42
  11  -3   6   -0.85    0.42
  11  -3   6    0.89    0.59
 -11  -3  -6   -1.11    0.50
 -13  -3  -6   -0.54    0.53
  13  -3   6   -0.49    0.56
  13  -3   6    0.41    0.63
  13  -3   6    0.58    0.57
  15  -3   6   -0.69    0.76
  15  -3   6    0.65    0.74
  15  -3   6    0.24    0.72
  17  -3   6    1.81    0.96
  16  -4  -6    4.16    1.11
  16  -4  -6    5.66    1.22
  16  -4  -6    5.49    1.07
  14  -4  -6    0.12    0.53
  14  -4  -6    0.28    0.61
  14  -4  -6   -0.84    0.48
  12  -4  -6    5.67    0.89
  12  -4  -6    2.76    0.68
  12  -4  -6    4.31    0.86
  10  -4  -6    0.83    0.46
  10  -4  -6    0.79    0.45
  10  -4  -6    1.28    0.46
  -8  -4   6    7.11    1.19
   8  -4  -6    5.72    0.65
   8  -4  -6    6.45    0.75
   8  -4  -6    5.88    0.66
   8  -4  -6    6.18    1.04
  -8  -4   6    7.73    1.21
   6  -4  -6    4.85    0.53
   6  -4  -6    5.15    0.54
   6  -4  -6    3.43    0.41
  -6  -4   6    4.94    0.92
   6  -4  -6    4.99    0.50
  -6  -4   6    4.56    0.91
   6  -4  -6    4.86    0.87
   4  -4  -6    2.20    0.32
  -4  -4   6    1.54    0.52
   4  -4  -6    1.44    0.59
  -4  -4   6    2.64    0.73
   4  -4  -6    2.61    0.33
  -4  -4   6    1.91    0.60
  -2  -4   6    1.48    0.52
   2  -4  -6    1.25    0.28
   2  -4  -6    1.43    0.29
   2  -4  -6    0.86    0.47
  -2  -4   6    0.97    0.53
   2  -4  -6    1.57    0.29
   0  -4   6    1.46    0.58
   0  -4  -6    1.58    0.37
   0  -4  -6    2.01    0.38
   0  -4   6    1.31    0.52
   0  -4  -6    3.03    0.45
   2  -4   6   15.94    1.36
  -2  -4  -6   17.25    1.10
   2  -4   6   14.92    1.34
  -2  -4  -6   16.28    1.01
  -2  -4  -6   14.71    0.98
   2  -4   6   12.91    1.28
  -2  -4  -6   18.56    0.98
   4  -4   6   -0.22    0.45
  -4  -4  -6    0.56    0.42
   4  -4   6   -0.40    0.37
  -4  -4  -6    0.42    0.42
   6  -4   6    1.50    0.59
   6  -4   6    0.56    0.52
  -6  -4  -6    1.10    0.52
  -6  -4  -6    0.18    0.49
   6  -4   6    0.29    0.51
   8  -4   6    0.77    0.53
  -8  -4  -6    1.30    0.70
  -8  -4  -6    0.69    0.55
   8  -4   6   -0.19    0.44
   8  -4   6    1.19    0.62
 -10  -4  -6    5.44    1.10
  10  -4   6    3.42    0.87
 -10  -4  -6    5.17    1.01
  10  -4   6    5.78    1.04
  10  -4   6    4.85    1.00
 -12  -4  -6    1.13    0.74
 -12  -4  -6    0.17    0.59
  12  -4   6   -0.75    0.53
  12  -4   6    0.40    0.59
  12  -4   6   -0.22    0.60
  14  -4   6    0.39    0.66
  14  -4   6   -0.01    0.69
  14  -4   6   -0.10    0.73
  16  -4   6    2.68    1.09
  16  -4   6    0.70    0.98
  16  -4   6    1.83    1.02
  15  -5  -6    1.94    0.79
  15  -5  -6    0.33    0.77
  15  -5  -6    0.97    0.75
  13  -5  -6    2.58    0.78
  13  -5  -6    1.83    0.65
  13  -5  -6    1.86    0.67
  11  -5  -6    2.66    0.67
  11  -5  -6    2.19    0.67
  11  -5  -6    2.77    0.66
   9  -5  -6    3.43    0.59
   9  -5  -6    2.82    0.66
   9  -5  -6    2.18    0.81
  -9  -5   6    2.29    0.83
   9  -5  -6    2.75    0.54
   7  -5  -6    8.86    1.29
  -7  -5   6   10.26    1.41
   7  -5  -6    8.98    0.75
   7  -5  -6    9.72    0.92
  -7  -5   6    9.40    1.39
   5  -5  -6    0.46    0.27
  -5  -5   6    0.33    0.51
  -5  -5   6    0.13    0.50
   5  -5  -6    0.32    0.30
  -5  -5   6    0.86    0.64
   5  -5  -6    0.26    0.29
   5  -5  -6   -0.12    0.45
  -3  -5   6    5.65    0.93
   3  -5  -6    4.85    0.58
  -3  -5   6    5.02    0.98
   3  -5  -6    5.06    0.55
   3  -5  -6    4.61    0.89
   1  -5  -6    0.07    0.28
   1  -5  -6    0.23    0.30
   1  -5  -6    0.50    0.51
  -1  -5   6    1.71    0.63
  -1  -5   6    1.11    0.60
   1  -5   6    0.27    0.52
   1  -5   6    0.28    0.52
  -1  -5  -6    0.50    0.35
  -1  -5  -6    0.04    0.32
   3  -5   6   16.76    1.61
   3  -5   6   18.57    1.60
  -3  -5  -6   17.62    1.24
  -3  -5  -6   17.64    1.22
   5  -5   6    7.27    1.10
   5  -5   6    8.01    1.24
  -5  -5  -6    8.60    1.11
  -5  -5  -6    7.53    1.03
   7  -5   6    0.34    0.54
   7  -5   6    1.13    0.61
  -7  -5  -6    0.32    0.52
   7  -5   6    1.11    0.59
  -7  -5  -6    0.49    0.52
  -9  -5  -6    4.92    1.03
   9  -5   6    5.45    1.03
   9  -5   6    4.58    0.99
  -9  -5  -6    5.85    1.07
   9  -5   6    6.11    1.15
  11  -5   6    1.35    0.73
  11  -5   6    1.39    0.75
 -11  -5  -6    1.92    0.86
 -11  -5  -6    0.78    0.71
  11  -5   6    0.49    0.69
  13  -5   6    1.09    0.85
 -13  -5  -6    2.10    0.97
  13  -5   6    2.37    0.99
  13  -5   6    3.38    0.95
  15  -5   6    0.07    0.65
  12  -6  -6   -0.39    0.52
  12  -6  -6    1.17    0.65
  12  -6  -6   -0.49    0.46
  10  -6  -6    1.39    0.47
  10  -6  -6    0.19    0.51
  10  -6  -6   -0.06    0.44
   8  -6  -6    0.33    0.68
   8  -6  -6    0.11    0.34
   8  -6  -6    0.31    0.46
  -8  -6   6    0.32    0.61
   6  -6  -6   -0.20    0.49
   6  -6  -6    0.25    0.29
  -6  -6   6    0.56    0.60
   6  -6  -6   -0.13    0.35
  -6  -6   6    0.20    0.66
  -6  -6   6   -0.26    0.52
  -4  -6   6    5.92    1.04
  -4  -6   6    5.46    1.08
   4  -6  -6    4.55    0.56
   4  -6  -6    5.44    1.08
   4  -6  -6    6.87    0.76
  -2  -6   6    2.96    0.85
  -2  -6   6    3.33    0.82
   2  -6  -6    2.31    0.81
   2  -6  -6    2.69    0.55
   0  -6   6    1.30    0.65
   0  -6  -6    0.17    0.40
   0  -6  -6    1.06    0.61
   0  -6   6    0.12    0.52
   2  -6   6    0.51    0.53
  -2  -6  -6    0.08    0.40
   2  -6   6    0.25    0.52
  -2  -6  -6   -0.15    0.49
  -2  -6  -6    0.27    0.38
   2  -6   6   -0.07    0.56
   4  -6   6   -0.04    0.55
  -4  -6  -6   -0.01    0.43
  -4  -6  -6    0.56    0.54
   4  -6   6    0.67    0.63
  -6  -6  -6    2.94    0.85
   6  -6   6    3.53    0.94
  -6  -6  -6    3.03    0.76
   6  -6   6    4.85    1.06
   8  -6   6    1.07    0.66
  -8  -6  -6    1.67    0.81
   8  -6   6    1.37    0.76
   8  -6   6    1.47    0.74
  -8  -6  -6    1.71    0.76
 -10  -6  -6    0.04    0.71
  10  -6   6   -0.69    0.66
 -10  -6  -6    0.45    0.67
  10  -6   6   -0.37    0.55
  10  -6   6   -0.39    0.64
  12  -6   6   -1.40    0.64
  12  -6   6    0.67    0.71
  12  -6   6   -0.03    0.70
 -12  -6  -6    0.04    0.75
 -12  -6  -6    0.17    0.84
  11  -7  -6    0.42    0.59
  11  -7  -6   -0.07    0.59
  11  -7  -6    0.55    0.51
   9  -7  -6    5.11    0.93
   9  -7  -6    3.91    0.80
  -9  -7   6    4.50    1.14
  -9  -7   6    3.67    1.12
   9  -7  -6    3.40    1.14
   7  -7  -6    1.11    0.83
  -7  -7   6    4.18    1.18
  -7  -7   6    1.52    0.83
   7  -7  -6    2.97    0.73
   5  -7  -6    4.45    1.09
  -5  -7   6    4.35    1.11
   5  -7  -6    5.47    0.83
  -5  -7   6    5.42    1.15
   5  -7  -6    4.38    0.59
   3  -7  -6   -0.04    0.40
  -3  -7   6   -0.49    0.62
  -3  -7   6    0.18    0.58
   3  -7  -6    0.38    0.62
   1  -7  -6   -0.02    0.37
  -1  -7   6    1.41    0.74
  -1  -7   6    0.47    0.65
   1  -7  -6    2.27    0.86
  -1  -7  -6    1.63    0.60
   1  -7   6    1.14    0.75
   1  -7   6    3.29    0.93
   1  -7   6    2.32    0.80
  -1  -7  -6    2.37    0.85
  -3  -7  -6    3.82    1.05
   3  -7   6    3.32    0.92
   3  -7   6    3.11    0.97
  -3  -7  -6    7.32    1.15
  -5  -7  -6    0.80    0.58
   5  -7   6    0.60    0.72
   5  -7   6   -0.27    0.60
  -5  -7  -6   -0.73    0.51
   7  -7   6    0.02    0.64
  -7  -7  -6    0.22    0.64
   7  -7   6   -0.08    0.70
  -7  -7  -6    0.10    0.60
   7  -7   6   -0.27    0.59
  -9  -7  -6    1.93    0.91
   9  -7   6    3.40    0.97
  -9  -7  -6    2.24    1.00
   9  -7   6    3.72    1.14
   9  -7   6    3.03    1.01
  -6  -8   6    0.23    0.78
  -6  -8   6    0.05    0.79
   6  -8  -6    0.50    0.76
   6  -8  -6   -0.04    0.50
   4  -8  -6    0.48    0.60
  -4  -8   6    1.64    0.91
  -4  -8   6    1.22    0.83
   4  -8  -6    0.86    0.44
   4  -8  -6    0.54    0.90
   2  -8  -6    0.26    0.52
   2  -8  -6    0.28    0.74
  -2  -8   6    0.09    0.75
  -2  -8   6    0.92    0.79
   0  -8   6    0.36    0.71
   0  -8  -6   -0.09    0.69
   0  -8   6    0.54    0.72
   0  -8  -6    0.26    0.57
  -2  -8  -6    0.61    0.72
   2  -8   6    0.44    0.80
   2  -8   6    0.05    0.61
  -2  -8  -6    0.52    0.63
   2  -8   6    1.05    0.78
   4  -8   6   -0.70    0.65
  -4  -8  -6    0.71    0.62
   4  -8   6   -0.27    0.75
  -4  -8  -6   -0.47    0.70
   6  -8   6   -0.54    0.77
  -6  -8  -6    0.27    0.63
  -6  -8  -6   -0.22    0.68
   6  -8   6    0.04    0.79
  -6  -8  -6    0.06    0.77
  18   0  -7    0.35    0.94
  18   0  -7   -0.07    0.74
  18   0  -7    0.05    0.85
  16   0  -7   -0.60    0.61
  16   0  -7    0.06    0.74
  16   0  -7    1.26    0.86
  14   0  -7    0.04    0.51
  14   0  -7    1.13    0.67
  14   0  -7   -0.77    0.49
  12   0  -7    0.10    0.55
  12   0  -7   -0.81    0.45
  12   0  -7   -0.62    0.44
  10   0  -7   -0.33    0.35
  10   0  -7   -0.20    0.39
  10   0  -7    0.29    0.47
   8   0  -7   -0.08    0.29
   8   0  -7   -0.06    0.32
   8   0  -7   -0.07    0.35
   6   0  -7   -0.11    0.26
   6   0  -7    0.10    0.27
   6   0  -7    0.22    0.32
   6   0  -7   -0.36    0.26
   4   0  -7   -0.24    0.22
   4   0  -7   -0.06    0.25
   4   0  -7   -0.01    0.24
   4   0  -7    0.03    0.21
   2   0  -7   -0.05    0.23
   2   0  -7   -0.25    0.19
   2   0  -7    0.02    0.21
   2   0  -7   -0.03    0.23
   0   0  -7    0.36    0.26
   0   0  -7    0.03    0.22
   2   0   7   -0.01    0.24
  -2   0  -7    0.44    0.28
  -4   0  -7    0.50    0.32
   4   0   7    0.18    0.28
  -4   0  -7    0.15    0.27
   6   0   7    0.05    0.32
  -6   0  -7   -0.10    0.31
  -6   0  -7   -0.03    0.31
   6   0   7   -0.04    0.31
   6   0   7    0.09    0.31
   8   0   7   -0.12    0.41
  -8   0  -7   -0.33    0.35
   8   0   7    0.15    0.44
   8   0   7    0.22    0.38
  -8   0  -7    0.24    0.41
 -10   0  -7   -0.43    0.46
  10   0   7    0.14    0.51
 -10   0  -7   -0.38    0.49
  10   0   7   -0.36    0.47
  10   0   7    1.08    0.60
  17  -1  -7   -1.02    0.72
  17  -1  -7    0.01    0.69
  17  -1  -7    0.05    0.72
  17   1  -7    0.36    0.71
  17   1  -7    0.85    0.95
  15  -1  -7    1.54    0.77
  15  -1  -7    1.96    0.81
  15  -1  -7    2.48    0.89
  15   1  -7    0.83    0.84
  15   1  -7    2.93    0.83
  15   1  -7    1.89    0.81
  13  -1  -7    1.82    0.74
  13  -1  -7    2.74    0.77
  13  -1  -7    0.57    0.62
  13   1  -7    0.84    0.64
  13   1  -7    0.11    0.56
  13   1  -7    2.79    0.84
  11  -1  -7    8.51    1.00
  11  -1  -7    6.69    0.98
  11  -1  -7   11.30    1.24
  11   1  -7    9.58    1.12
  11   1  -7   10.17    1.29
  11   1  -7    7.60    1.12
   9  -1  -7    9.54    0.98
   9  -1  -7    8.96    0.92
   9  -1  -7    8.50    0.96
   9   1  -7    9.98    1.11
   9   1  -7    6.10    0.83
   9   1  -7    7.85    1.02
   7  -1  -7   19.22    1.11
   7  -1  -7   21.23    1.10
   7  -1  -7   23.99    1.22
  -7  -1   7   20.83    1.35
   7  -1  -7   19.94    1.02
   7   1  -7   21.79    1.31
   7   1  -7   20.95    1.27
   7   1  -7   18.23    1.14
  -5  -1   7    2.16    0.51
   5  -1  -7    3.04    0.35
   5  -1  -7    2.46    0.36
   5  -1  -7    2.57    0.35
   5  -1  -7    1.72    0.36
   5   1  -7    2.28    0.48
   5   1  -7    2.88    0.54
   5   1  -7    1.77    0.49
  -3  -1   7   -0.35    0.26
   3  -1  -7    0.05    0.18
   3  -1  -7    0.09    0.18
   3  -1  -7   -0.02    0.15
   3  -1  -7    0.09    0.14
   3   1  -7   -0.38    0.25
   3   1  -7    0.33    0.31
   1  -1  -7   41.50    1.25
   1  -1  -7   42.33    1.24
   1   1  -7   43.05    1.62
   1   1  -7   39.82    1.59
  -1  -1  -7   14.00    0.76
  -1  -1  -7   14.24    0.71
   1  -1   7   13.35    0.83
  -1  -1  -7   14.38    0.68
  -1   1  -7   15.46    0.92
  -3  -1  -7    0.79    0.30
  -3  -1  -7    1.63    0.39
   3  -1   7    1.06    0.36
   3  -1   7    1.34    0.38
  -3   1  -7    0.96    0.36
  -5  -1  -7   18.78    1.11
  -5  -1  -7   15.11    1.05
   5  -1   7   18.37    1.16
   5  -1   7   17.87    1.10
   5  -1   7   17.54    1.03
  -5   1  -7   17.58    1.10
  -5   1  -7   18.09    1.20
   5   1   7   16.75    0.96
  -7  -1  -7    0.90    0.47
   7  -1   7    1.28    0.51
   7  -1   7    1.31    0.51
  -7  -1  -7    1.13    0.49
   7  -1   7    0.34    0.40
   7   1   7    0.81    0.45
  -7   1  -7    0.23    0.40
   7   1   7    0.92    0.43
  -7   1  -7    0.42    0.41
  -9  -1  -7   19.44    1.64
   9  -1   7   21.07    1.38
   9  -1   7   17.88    1.61
  -9  -1  -7   18.68    1.68
   9  -1   7   21.77    1.48
  -9   1  -7   20.40    1.74
  11  -1   7   21.58    1.92
  11  -1   7   21.56    1.92
 -11  -1  -7   21.75    1.93
 -11  -1  -7   17.19    1.70
  11  -1   7   18.99    1.64
  13  -1   7    1.59    0.81
  18  -2  -7    0.40    0.87
  18  -2  -7    0.38    0.71
  18  -2  -7    0.56    0.85
  16  -2  -7    0.41    0.63
  16  -2  -7   -0.36    0.71
  16  -2  -7   -0.04    0.65
  16   2  -7   -0.15    0.75
  14  -2  -7    0.16    0.60
  14  -2  -7   -0.24    0.53
  14  -2  -7    0.42    0.58
  14   2  -7   -0.33    0.69
  14   2  -7   -0.49    0.65
  14   2  -7   -0.18    0.63
  12  -2  -7    1.65    0.62
  12  -2  -7    0.72    0.55
  12  -2  -7    0.86    0.53
  12   2  -7   -0.08    0.57
  12   2  -7   -0.24    0.49
  12   2  -7    0.21    0.61
  10  -2  -7    0.72    0.47
  10  -2  -7   -0.34    0.33
  10  -2  -7    0.09    0.41
  10   2  -7    0.40    0.51
  10   2  -7   -0.42    0.46
  10   2  -7   -0.26    0.45
   8  -2  -7    1.27    0.38
   8  -2  -7    0.67    0.41
   8  -2  -7    1.06    0.41
  -8  -2   7    0.38    0.51
   8  -2  -7    1.10    0.38
   8   2  -7    1.36    0.57
   8   2  -7    1.09    0.53
   8   2  -7    0.94    0.51
  -6  -2   7   23.94    1.40
   6  -2  -7   24.45    1.04
  -6  -2   7   22.61    1.45
   6  -2  -7   23.08    1.27
   6  -2  -7   21.87    0.97
   6  -2  -7   22.73    1.03
   6  -2  -7   24.81    1.00
   6  -2  -7   25.10    0.90
   6   2  -7   24.21    1.42
   6   2  -7   26.61    1.49
   4  -2  -7   21.99    1.17
  -4  -2   7   22.32    1.29
  -4  -2   7   24.01    1.39
   4   2  -7   23.06    1.28
   4   2  -7   21.43    1.27
   2  -2  -7    9.36    0.86
  -2  -2   7    9.61    0.63
  -2  -2   7    9.45    0.88
   2   2  -7    9.55    0.91
   2   2  -7    9.64    0.93
   0  -2   7    1.77    0.38
   0  -2   7    1.61    0.43
   0  -2  -7    1.85    0.26
   0  -2  -7    1.75    0.27
   0  -2  -7    2.00    0.22
   0  -2   7    2.36    0.49
   0   2  -7    2.23    0.49
   0   2  -7    1.92    0.45
  -2  -2  -7   11.48    0.73
  -2  -2  -7    9.84    0.66
  -2  -2  -7   10.79    0.63
   2  -2   7   10.94    0.95
  -2   2  -7   11.89    1.00
  -4  -2  -7   43.20    1.80
  -4  -2  -7   39.45    1.68
   4  -2   7   40.32    1.74
   4  -2   7   43.03    1.82
  -4   2  -7   42.01    1.80
   6  -2   7    3.92    0.68
   6  -2   7    3.17    0.64
  -6  -2  -7    4.04    0.68
   6  -2   7    3.57    0.68
  -6  -2  -7    3.93    0.71
  -6   2  -7    3.19    0.64
   8  -2   7    4.38    0.77
  -8  -2  -7    5.30    0.89
   8  -2   7    4.33    0.82
   8  -2   7    5.09    0.91
  -8  -2  -7    3.10    0.75
 -10  -2  -7    6.46    1.09
 -10  -2  -7    6.64    1.06
  10  -2   7    6.13    1.04
  10  -2   7    5.46    0.95
  10  -2   7    5.18    0.98
  12  -2   7    6.32    1.14
 -12  -2  -7    5.08    1.12
  12  -2   7    4.42    1.01
  12  -2   7    4.45    0.98
  14  -2   7   -0.84    0.63
  16  -2   7    0.53    0.86
  17  -3  -7    0.11    0.75
  17  -3  -7    0.11    0.77
  17  -3  -7   -0.63    0.62
  15  -3  -7    0.40    0.61
  15  -3  -7   -0.29    0.61
  15  -3  -7   -0.18    0.62
  13  -3  -7    1.67    0.66
  13  -3  -7    3.33    0.85
  13  -3  -7    2.31    0.72
  11  -3  -7    0.30    0.47
  11  -3  -7    0.67    0.46
  11  -3  -7    0.56    0.42
  11   3  -7    0.82    0.70
   9  -3  -7   23.33    1.18
   9  -3  -7   24.60    1.30
   9  -3  -7   23.59    1.28
   9   3  -7   24.31    1.74
   9   3  -7   21.20    1.88
   7  -3  -7    4.13    0.45
  -7  -3   7    3.05    0.75
   7  -3  -7    4.07    0.50
   7  -3  -7    3.94    0.49
   7  -3  -7    4.09    0.51
  -7  -3   7    5.18    0.95
   7  -3  -7    3.86    0.75
   7   3  -7    2.63    0.74
   7   3  -7    4.37    0.83
   5  -3  -7    5.49    0.82
  -5  -3   7    6.18    0.93
  -5  -3   7    5.95    0.94
   5   3  -7    5.11    0.86
   5   3  -7    6.46    0.92
  -3  -3   7   11.36    0.95
  -3  -3   7    9.63    1.08
  -3  -3   7    8.97    1.03
   3  -3  -7    8.98    0.96
   3   3  -7    8.61    1.02
   3   3  -7   10.57    1.11
  -1  -3   7   10.50    1.04
  -1  -3   7   11.42    0.96
   1  -3  -7   12.73    1.12
   1   3  -7   11.22    1.06
   1   3  -7   12.13    1.10
  -1  -3  -7   20.34    0.90
  -1  -3  -7   17.91    0.93
  -1  -3  -7   21.74    0.96
   1  -3   7   20.72    1.26
   1  -3   7   19.83    1.24
   1  -3   7   18.99    1.15
  -1   3  -7   18.50    1.21
  -3  -3  -7   19.15    1.08
   3  -3   7   18.40    1.24
  -3  -3  -7   22.38    1.16
  -3  -3  -7   19.62    1.03
  -5  -3  -7    4.37    0.72
   5  -3   7    5.99    0.84
  -5  -3  -7    3.82    0.70
   5  -3   7    4.23    0.77
   7  -3   7    2.58    0.64
  -7  -3  -7    2.74    0.67
  -7  -3  -7    2.42    0.68
   7  -3   7    1.20    0.59
   7  -3   7    3.30    0.76
   9  -3   7    7.00    1.10
   9  -3   7    6.37    1.04
   9  -3   7    6.54    1.01
  -9  -3  -7    5.98    1.03
  -9  -3  -7    7.62    1.18
  11  -3   7    1.17    0.61
 -11  -3  -7    0.29    0.56
 -11  -3  -7    2.09    0.83
  11  -3   7    1.82    0.77
  11  -3   7    0.63    0.58
  13  -3   7    2.14    0.80
 -13  -3  -7    1.59    0.80
  13  -3   7    1.47    0.83
  13  -3   7    2.56    0.77
  15  -3   7   -0.42    0.72
  17  -3   7    0.37    0.97
  16  -4  -7    0.38    0.72
  16  -4  -7    0.51    0.80
  16  -4  -7    0.20    0.62
  14  -4  -7    0.55    0.60
  14  -4  -7    1.51    0.63
  14  -4  -7    1.42    0.73
  12  -4  -7    0.85    0.52
  12  -4  -7    1.18    0.58
  12  -4  -7    2.77    0.70
  10  -4  -7    1.13    0.52
  10  -4  -7    1.62    0.46
  10  -4  -7    1.21    0.46
   8  -4  -7   13.05    0.84
   8  -4  -7   10.89    0.74
  -8  -4   7   12.38    1.48
   8  -4  -7   11.83    1.38
   8  -4  -7   12.14    0.78
   8  -4  -7   11.82    0.86
   6  -4  -7    0.63    0.44
   6  -4  -7   -0.14    0.25
  -6  -4   7   -0.28    0.43
  -6  -4   7    0.27    0.55
   6  -4  -7    0.19    0.25
  -4  -4   7    1.60    0.59
  -4  -4   7    1.35    0.55
  -4  -4   7    1.36    0.61
   4  -4  -7    1.31    0.57
  -2  -4   7    2.28    0.59
   2  -4  -7    3.04    0.67
   2  -4  -7    3.24    0.35
  -2  -4   7    3.47    0.77
   0  -4  -7    6.41    0.60
   0  -4  -7    7.93    0.67
   0  -4   7    7.37    0.94
   0  -4  -7    7.00    0.62
   0  -4  -7    7.02    0.63
   0  -4   7    6.08    0.95
   2  -4   7    7.05    0.98
  -2  -4  -7    6.54    0.77
  -2  -4  -7    8.79    0.84
   2  -4   7    7.74    1.02
  -2  -4  -7    7.42    0.79
   4  -4   7   10.86    1.22
  -4  -4  -7   15.71    1.14
   4  -4   7   14.29    1.40
  -4  -4  -7   13.60    1.22
   6  -4   7    5.69    0.97
   6  -4   7    6.76    0.96
  -6  -4  -7    5.50    0.88
   6  -4   7    6.25    0.96
  -6  -4  -7    7.48    1.05
   8  -4   7    1.17    0.69
   8  -4   7    0.59    0.54
  -8  -4  -7    1.18    0.56
   8  -4   7    1.35    0.67
  -8  -4  -7    1.36    0.71
 -10  -4  -7    5.10    1.11
  10  -4   7    6.00    1.05
  10  -4   7    6.71    1.12
 -10  -4  -7    5.65    1.07
  10  -4   7    6.34    1.07
  12  -4   7    1.95    0.80
  12  -4   7    3.73    0.92
 -12  -4  -7    2.40    0.85
 -12  -4  -7    3.71    1.06
  12  -4   7    4.94    1.11
  14  -4   7   -0.05    0.76
 -14  -4  -7    0.76    0.76
  14  -4   7    1.40    0.88
  14  -4   7    0.18    0.62
  16  -4   7    1.44    0.99
  15  -5  -7    0.54    0.60
  15  -5  -7    0.99    0.75
  15  -5  -7    0.93    0.78
  13  -5  -7    0.43    0.54
  13  -5  -7   -0.45    0.45
  13  -5  -7   -0.55    0.48
  11  -5  -7    0.55    0.48
  11  -5  -7    0.13    0.41
  11  -5  -7    0.71    0.46
   9  -5  -7    0.00    0.32
   9  -5  -7    0.81    0.69
   9  -5  -7    0.10    0.39
   9  -5  -7    0.42    0.36
  -7  -5   7    2.65    0.91
  -7  -5   7    0.95    0.66
   7  -5  -7    1.76    0.45
   7  -5  -7    1.24    0.30
   7  -5  -7    1.58    0.72
  -5  -5   7    0.41    0.56
  -5  -5   7    1.62    0.75
   5  -5  -7    1.09    0.33
  -5  -5   7    1.37    0.61
   5  -5  -7    0.83    0.60
   3  -5  -7    4.15    0.51
  -3  -5   7    4.67    0.87
  -3  -5   7    4.79    0.98
   3  -5  -7    4.41    0.87
   1  -5  -7    5.32    1.01
  -1  -5   7    5.85    0.95
  -1  -5   7    5.04    0.97
   1  -5  -7    6.45    0.64
   1  -5  -7    6.93    0.72
  -1  -5  -7   27.54    1.36
   1  -5   7   29.99    1.81
  -1  -5  -7   25.74    1.33
   1  -5   7   28.23    1.74
   1  -5   7   26.15    1.75
  -3  -5  -7    2.48    0.61
  -3  -5  -7    1.23    0.46
   3  -5   7    2.35    0.76
   3  -5   7    1.71    0.74
  -5  -5  -7   11.26    1.26
   5  -5   7    8.46    1.29
   5  -5   7   11.62    1.38
  -5  -5  -7   11.54    1.26
   7  -5   7    0.14    0.54
   7  -5   7    0.55    0.59
  -7  -5  -7    0.13    0.51
   7  -5   7   -0.33    0.51
  -7  -5  -7   -0.01    0.48
  -9  -5  -7    1.26    0.74
  -9  -5  -7    1.18    0.66
   9  -5   7    1.24    0.71
   9  -5   7    0.99    0.67
   9  -5   7    1.46    0.72
 -11  -5  -7    1.74    0.82
  11  -5   7    1.24    0.73
 -11  -5  -7    1.46    0.79
  11  -5   7    1.63    0.81
  11  -5   7    3.18    0.95
  13  -5   7    1.15    0.85
 -13  -5  -7   -0.88    0.63
  13  -5   7    0.77    0.79
  13  -5   7    0.68    0.66
  12  -6  -7    0.02    0.54
  12  -6  -7   -0.14    0.47
  12  -6  -7   -0.05    0.52
  10  -6  -7    0.40    0.48
  10  -6  -7    0.56    0.48
  10  -6  -7    1.47    0.45
   8  -6  -7    0.11    0.43
  -8  -6   7    0.61    0.60
   8  -6  -7   -0.64    0.54
  -6  -6   7    5.46    1.19
   6  -6  -7    4.44    0.66
   6  -6  -7    6.13    1.15
  -6  -6   7    2.89    0.87
   6  -6  -7    4.61    0.66
   4  -6  -7    3.01    0.55
  -4  -6   7    3.38    0.98
  -4  -6   7    5.74    1.11
   4  -6  -7    2.49    0.82
  -2  -6   7    6.58    1.10
  -2  -6   7    4.97    1.07
   2  -6  -7    5.85    0.74
   2  -6  -7    4.68    0.96
   0  -6   7   -0.10    0.51
   0  -6   7   -0.03    0.51
   0  -6  -7    0.69    0.54
   0  -6  -7    0.50    0.43
  -2  -6  -7   27.95    1.96
   2  -6   7   30.64    1.95
   2  -6   7   24.42    1.82
  -2  -6  -7   28.36    1.61
   2  -6   7   28.00    1.94
  -2  -6  -7   29.60    1.57
   4  -6   7    9.82    1.36
  -4  -6  -7   11.86    1.37
   4  -6   7    8.26    1.32
  -4  -6  -7    6.85    1.00
  -6  -6  -7    0.05    0.49
  -6  -6  -7    0.56    0.62
   6  -6   7   -0.24    0.60
   8  -6   7    1.59    0.76
   8  -6   7    2.85    0.91
  -8  -6  -7    0.98    0.70
   8  -6   7    1.86    0.79
  -8  -6  -7    1.98    0.80
  10  -6   7    1.51    0.84
 -10  -6  -7    3.03    0.98
  10  -6   7    2.03    0.81
 -10  -6  -7    2.62    1.00
  10  -6   7    1.20    0.83
 -12  -6  -7    2.96    1.09
  12  -6   7    2.47    0.98
  12  -6   7    3.08    1.06
 -12  -6  -7    2.58    1.00
  12  -6   7    2.80    1.06
  11  -7  -7    0.15    0.62
  11  -7  -7    0.09    0.56
   9  -7  -7   -0.05    0.48
   9  -7  -7    0.41    0.51
   9  -7  -7   -0.65    0.78
   7  -7  -7    0.44    0.49
   7  -7  -7    0.79    0.82
  -7  -7   7    0.79    0.80
  -5  -7   7    0.32    0.76
   5  -7  -7    0.30    0.65
  -5  -7   7    1.00    0.72
   5  -7  -7   -0.36    0.39
  -3  -7   7    0.52    0.72
   3  -7  -7    0.48    0.74
  -3  -7   7    1.73    0.81
   3  -7  -7    0.21    0.42
   1  -7  -7    0.30    0.42
   1  -7  -7   -0.04    0.58
  -1  -7   7   -0.81    0.50
  -1  -7   7    0.77    0.69
   1  -7   7    3.60    1.01
  -1  -7  -7    3.71    1.04
  -1  -7  -7    2.57    0.72
   1  -7   7    2.93    0.91
   1  -7   7    3.82    1.04
   3  -7   7   -0.18    0.64
  -3  -7  -7    0.09    0.68
   3  -7   7   -0.68    0.55
  -3  -7  -7    1.18    0.59
  -5  -7  -7    0.65    0.55
  -5  -7  -7    0.70    0.64
   5  -7   7    0.73    0.79
   5  -7   7   -0.08    0.67
  -7  -7  -7   -0.99    0.51
   7  -7   7    0.09    0.67
  -7  -7  -7   -0.47    0.51
   7  -7   7   -0.91    0.60
   7  -7   7    0.38    0.64
   9  -7   7   -0.27    0.67
   9  -7   7    0.72    0.88
  -9  -7  -7   -0.16    0.66
  -9  -7  -7    0.53    0.67
   9  -7   7    0.17    0.83
   6  -8  -7    1.99    1.05
  -6  -8   7   -0.52    0.81
   6  -8  -7    0.57    0.58
  -4  -8   7    3.47    1.14
   4  -8  -7    2.01    1.07
  -4  -8   7    0.67    0.75
   4  -8  -7    0.54    0.57
   2  -8  -7    1.10    0.80
   2  -8  -7    0.60    0.57
  -2  -8   7    0.30    0.75
  -2  -8   7    0.72    0.83
   0  -8  -7    0.74    0.78
   0  -8  -7    1.76    0.73
   0  -8   7    1.92    0.90
   0  -8   7    1.68    0.88
   0  -8   7    2.98    1.08
   2  -8   7    1.81    0.91
  -2  -8  -7    1.59    0.86
  -2  -8  -7   -0.09    0.54
   2  -8   7    0.22    0.81
   4  -8   7    3.01    1.15
  -4  -8  -7    1.48    0.91
  -4  -8  -7    2.84    0.88
   4  -8   7    3.63    1.17
  -6  -8  -7    0.63    0.78
  -6  -8  -7   -0.16    0.57
  -6  -8  -7   -0.17    0.70
   6  -8   7    1.05    0.90
  18   0  -8   -0.51    0.74
  18   0  -8    0.56    0.84
  18   0  -8    0.23    0.91
  16   0  -8    0.18    0.71
  16   0  -8    0.03    0.73
  16   0  -8    0.59    0.69
  14   0  -8    1.68    0.74
  14   0  -8    0.62    0.65
  14   0  -8    0.51    0.60
  12   0  -8    3.30    0.82
  12   0  -8    3.75    0.82
  12   0  -8    1.91    0.69
  10   0  -8   34.18    1.81
  10   0  -8   34.85    1.73
  10   0  -8   32.42    1.79
   8   0  -8   11.02    1.05
   8   0  -8    8.58    0.88
   8   0  -8   13.97    1.17
   6   0  -8   18.73    1.06
   6   0  -8   17.05    1.06
   6   0  -8   19.04    1.02
   6   0  -8   21.14    1.18
   4   0  -8   64.67    2.17
   4   0  -8   62.40    2.04
   4   0  -8   63.58    2.15
   4   0  -8   65.84    2.26
   2   0  -8   91.88    2.82
   2   0  -8   91.92    2.83
   2   0  -8   96.51    2.95
   0   0  -8   83.47    2.45
   0   0  -8   81.85    2.59
  -2   0  -8   16.91    0.93
   2   0   8   15.82    0.85
  -4   0  -8   70.64    2.54
  -4   0  -8   69.72    2.66
   4   0   8   74.17    2.38
   6   0   8   33.37    1.67
   6   0   8   34.70    1.58
  -6   0  -8   36.47    1.68
  -6   0  -8   32.66    1.71
   6   0   8   32.02    1.63
  -8   0  -8  105.84    3.87
   8   0   8  103.16    3.68
  -8   0  -8  102.78    3.66
   8   0   8   99.79    3.73
   8   0   8   96.94    3.48
 -10   0  -8    8.36    1.18
 -10   0  -8    8.95    1.22
  17  -1  -8    0.11    0.74
  17  -1  -8    0.56    0.83
  17  -1  -8   -0.64    0.59
  17   1  -8   -0.02    0.77
  17   1  -8   -0.98    0.65
  17   1  -8    0.40    0.87
  15  -1  -8    0.00    0.61
  15  -1  -8    0.12    0.62
  15  -1  -8    0.32    0.64
  15   1  -8    0.35    0.66
  15   1  -8   -0.07    0.65
  15   1  -8    1.57    0.78
  13  -1  -8   -0.28    0.47
  13  -1  -8    1.28    0.66
  13  -1  -8    0.01    0.54
  13   1  -8   -0.69    0.54
  13   1  -8    1.11    0.60
  13   1  -8   -0.10    0.48
  11  -1  -8    9.58    1.16
  11  -1  -8    9.67    1.18
  11  -1  -8    7.89    0.99
  11   1  -8   11.13    1.21
  11   1  -8    7.26    1.07
  11   1  -8   11.70    1.31
   9  -1  -8    7.83    0.92
   9  -1  -8   10.11    0.96
   9  -1  -8    9.08    0.98
   9   1  -8    8.92    1.08
   9   1  -8    9.69    1.12
   9   1  -8    9.90    1.05
  -7  -1   8    5.64    0.86
   7  -1  -8    6.22    0.64
   7  -1  -8    6.12    0.71
   7  -1  -8    5.54    0.65
   7  -1  -8    4.74    0.62
   7   1  -8    7.73    0.93
   7   1  -8    6.33    0.78
   7   1  -8    6.78    0.86
   5  -1  -8   13.68    0.68
   5  -1  -8   13.59    0.77
   5  -1  -8   13.56    0.74
   5  -1  -8   14.51    0.72
  -5  -1   8   14.76    1.07
   5   1  -8   15.58    1.03
   5   1  -8   13.77    0.97
   5   1  -8   12.09    0.88
   3  -1  -8    6.90    0.42
   3  -1  -8    6.81    0.46
  -3  -1   8    8.72    0.83
   3  -1  -8    7.54    0.36
   3  -1  -8    7.15    0.36
   3  -1  -8    6.72    0.43
   3  -1  -8    7.94    0.52
   3   1  -8    8.01    0.80
   3   1  -8    8.86    0.81
   1  -1  -8    0.37    0.16
   1  -1  -8    0.61    0.18
   1  -1  -8    1.20    0.23
   1   1  -8    0.64    0.32
   1   1  -8    0.32    0.29
  -1  -1  -8   43.68    1.58
  -1  -1  -8   40.63    1.47
   1  -1   8   41.71    1.58
  -1  -1  -8   41.82    1.37
  -1   1  -8   40.05    1.66
   3  -1   8    1.87    0.46
  -3  -1  -8    1.58    0.40
   3  -1   8    1.96    0.45
  -3  -1  -8    1.88    0.42
  -3   1  -8    0.93    0.39
   5  -1   8    8.52    0.85
   5  -1   8    7.23    0.84
   5  -1   8    8.10    0.89
  -5  -1  -8    8.15    0.86
  -5  -1  -8   11.60    1.05
   5   1   8    9.66    0.81
  -5   1  -8    9.05    0.94
  -7  -1  -8    3.60    0.69
  -7  -1  -8    2.32    0.60
   7  -1   8    2.71    0.66
   7  -1   8    3.44    0.68
   7  -1   8    3.37    0.70
  -7   1  -8    5.09    0.86
  -7   1  -8    4.26    0.78
   7   1   8    3.06    0.61
   9  -1   8    1.18    0.59
  -9  -1  -8    1.50    0.64
   9  -1   8    1.33    0.60
   9  -1   8    0.18    0.52
  -9  -1  -8    1.15    0.57
  -9   1  -8    0.64    0.58
  11  -1   8    0.96    0.72
  11  -1   8    1.32    0.66
  11  -1   8    0.57    0.61
 -11  -1  -8    0.70    0.66
 -11  -1  -8    0.83    0.67
  18  -2  -8    2.84    1.18
  18  -2  -8    1.95    0.88
  18  -2  -8    4.02    1.17
  16  -2  -8    0.29    0.69
  16  -2  -8    1.34    0.76
  16  -2  -8    0.78    0.77
  16   2  -8    0.32    0.78
  14  -2  -8    4.58    1.01
  14  -2  -8    3.35    0.87
  14  -2  -8    2.84    0.79
  14   2  -8    2.70    0.85
  14   2  -8    3.32    0.98
  14   2  -8    1.48    0.86
  12  -2  -8   19.48    1.67
  12  -2  -8   17.08    1.52
  12  -2  -8   19.04    1.56
  12   2  -8   17.00    1.64
  12   2  -8   24.71    2.15
  12   2  -8   17.25    1.75
  10  -2  -8   10.03    1.05
  10  -2  -8    9.55    1.04
  10  -2  -8   11.11    1.03
  10   2  -8   10.89    1.23
  10   2  -8   10.55    1.30
  10   2  -8   10.67    1.35
   8  -2  -8   10.50    0.82
   8  -2  -8   10.18    0.90
   8  -2  -8   11.75    0.85
   8   2  -8   10.13    1.23
   8   2  -8    9.94    1.11
   8   2  -8   11.34    1.25
   6  -2  -8    6.20    0.54
   6  -2  -8    7.45    0.56
  -6  -2   8    7.17    0.94
   6  -2  -8    5.58    0.54
   6  -2  -8    6.13    0.53
  -6  -2   8    6.90    0.96
   6  -2  -8    6.41    0.78
   6  -2  -8    6.28    0.43
   6   2  -8    5.50    0.82
   6   2  -8    4.60    0.77
  -4  -2   8  362.11   10.63
  -4  -2   8  377.81   10.43
   4  -2  -8  377.85   10.16
   4   2  -8  370.28   10.33
   4   2  -8  386.47   10.44
   2  -2  -8    4.46    0.60
  -2  -2   8    6.21    0.77
  -2  -2   8    3.97    0.46
   2   2  -8    4.50    0.68
   2   2  -8    4.05    0.64
   0  -2  -8   29.16    0.96
   0  -2  -8   26.84    1.04
   0  -2   8   29.61    1.42
   0  -2   8   28.90    1.21
   0  -2  -8   29.62    0.97
   0   2  -8   27.46    1.41
   0   2  -8   27.01    1.37
   2  -2   8    0.46    0.35
  -2  -2  -8    0.67    0.26
  -2  -2  -8    0.57    0.29
   2  -2   8    1.46    0.45
  -2  -2  -8    0.86    0.27
  -2   2  -8    0.97    0.41
   4  -2   8   74.70    2.74
   4  -2   8   73.47    2.62
  -4  -2  -8   74.37    2.60
  -4  -2  -8   73.06    2.67
  -4   2  -8   71.97    2.69
  -6  -2  -8    9.22    1.03
   6  -2   8    9.88    1.11
   6  -2   8   10.29    1.06
  -6  -2  -8   12.56    1.16
   6  -2   8   10.97    1.12
  -6   2  -8   10.14    1.11
   8  -2   8   15.47    1.40
  -8  -2  -8   17.34    1.58
   8  -2   8   22.54    1.79
   8  -2   8   19.26    1.70
  -8  -2  -8   18.15    1.60
  10  -2   8    1.68    0.70
 -10  -2  -8    2.80    0.81
 -10  -2  -8    1.12    0.62
  10  -2   8    1.45    0.71
  10  -2   8    2.13    0.69
  12  -2   8   -0.36    0.53
 -12  -2  -8    0.33    0.59
  12  -2   8    0.16    0.63
  12  -2   8    0.41    0.68
  14  -2   8    7.89    1.41
  17  -3  -8    1.10    0.77
  17  -3  -8    0.98    0.74
  17  -3  -8    1.83    0.95
  15  -3  -8   -0.36    0.57
  15  -3  -8   -0.22    0.63
  15  -3  -8   -0.46    0.51
  13  -3  -8    0.06    0.55
  13  -3  -8    0.42    0.51
  13  -3  -8    0.57    0.56
  11  -3  -8    0.73    0.43
  11  -3  -8    0.95    0.51
  11  -3  -8    0.65    0.44
  11   3  -8    1.47    0.76
  11   3  -8    0.99    0.67
   9  -3  -8    4.61    0.65
   9  -3  -8    4.65    0.63
   9  -3  -8    3.87    0.56
   9   3  -8    4.18    0.95
   9   3  -8    2.14    0.82
  -7  -3   8    3.09    0.81
   7  -3  -8    4.03    0.47
   7  -3  -8    3.32    0.44
   7  -3  -8    3.86    0.41
  -7  -3   8    5.09    0.94
   7  -3  -8    4.17    0.50
   7  -3  -8    4.38    0.78
   7   3  -8    3.40    0.79
   7   3  -8    3.07    0.79
  -5  -3   8    0.30    0.46
   5  -3  -8    0.43    0.41
  -5  -3   8    0.00    0.43
   5   3  -8    0.05    0.40
   5   3  -8    0.10    0.46
  -3  -3   8    7.56    0.77
   3  -3  -8    5.60    0.79
  -3  -3   8    7.07    0.96
   3   3  -8    6.76    0.89
   3   3  -8    6.18    0.87
  -1  -3   8   13.12    1.20
  -1  -3   8   12.07    0.88
   1   3  -8   12.00    1.14
   1   3  -8   11.66    1.10
  -1  -3  -8    0.21    0.21
  -1  -3  -8   -0.07    0.15
  -1  -3  -8    0.26    0.22
  -1  -3  -8   -0.08    0.20
  -1  -3  -8    0.01    0.13
   1  -3   8    0.60    0.41
   1  -3   8    0.09    0.38
  -1   3  -8    0.26    0.39
  -1   3  -8    0.22    0.39
  -3  -3  -8    2.60    0.45
  -3  -3  -8    3.79    0.57
  -3  -3  -8    2.63    0.52
   3  -3   8    2.78    0.63
  -3   3  -8    3.99    0.72
  -5  -3  -8   15.61    1.16
   5  -3   8   17.60    1.44
  -5  -3  -8   16.22    1.33
   5  -3   8   16.71    1.44
  -7  -3  -8    0.57    0.52
  -7  -3  -8    2.24    0.65
   7  -3   8    0.20    0.49
   7  -3   8    0.56    0.50
   7  -3   8    0.80    0.52
  -9  -3  -8   13.03    1.47
  -9  -3  -8   12.76    1.46
   9  -3   8   12.36    1.42
   9  -3   8   12.13    1.41
   9  -3   8   12.93    1.34
 -11  -3  -8    0.60    0.64
 -11  -3  -8   -0.07    0.56
  11  -3   8    1.22    0.64
  11  -3   8    0.60    0.69
  11  -3   8   -0.59    0.50
  13  -3   8    8.37    1.37
 -13  -3  -8    3.68    1.09
  13  -3   8    7.06    1.20
  13  -3   8    7.59    1.30
  15  -3   8    2.37    0.99
  16  -4  -8    0.41    0.69
  16  -4  -8    1.82    0.78
  16  -4  -8    0.95    0.71
  14  -4  -8   -0.01    0.53
  14  -4  -8   -0.67    0.42
  14  -4  -8    0.23    0.60
  12  -4  -8    2.85    0.64
  12  -4  -8    1.90    0.62
  12  -4  -8    2.94    0.74
  10  -4  -8    2.00    0.57
  10  -4  -8    1.67    0.47
  10  -4  -8    2.08    0.51
   8  -4  -8    6.65    0.60
   8  -4  -8    5.74    0.54
   8  -4  -8    6.00    1.03
   8  -4  -8    5.97    0.67
  -8  -4   8    5.44    1.05
   8  -4  -8    5.04    0.55
   6  -4  -8    1.43    0.59
  -6  -4   8    0.69    0.65
  -6  -4   8    1.82    0.73
   6  -4  -8    0.73    0.25
  -4  -4   8    3.26    0.69
  -4  -4   8    3.34    0.83
   4  -4  -8    4.73    0.84
  -2  -4   8   27.46    1.63
  -2  -4   8   22.26    1.35
   2  -4  -8   21.12    1.45
   0  -4  -8    4.66    0.53
   0  -4   8    4.19    0.82
   0  -4  -8    4.64    0.52
   0  -4   8    4.04    0.80
   0  -4   8    3.06    0.66
   0  -4  -8    5.50    0.53
   0  -4  -8    3.76    0.46
  -2  -4  -8    1.15    0.39
   2  -4   8    1.14    0.55
   2  -4   8    1.67    0.60
  -2  -4  -8    1.18    0.39
  -4  -4  -8    7.57    0.90
   4  -4   8    7.86    1.08
  -4  -4  -8    8.20    0.95
  -6  -4  -8    9.59    1.13
   6  -4   8   14.65    1.42
   6  -4   8    9.13    1.24
  -6  -4  -8   11.16    1.26
   6  -4   8   13.14    1.43
   8  -4   8    4.08    0.93
  -8  -4  -8    5.53    1.00
  -8  -4  -8    3.97    0.84
   8  -4   8    5.25    0.99
   8  -4   8    4.75    0.92
  10  -4   8    5.52    1.04
  10  -4   8    4.66    0.97
 -10  -4  -8    6.96    1.17
  10  -4   8    6.21    1.13
 -10  -4  -8    6.43    1.18
  12  -4   8    4.72    1.06
  12  -4   8    4.21    1.11
  12  -4   8    3.06    0.93
 -12  -4  -8    6.19    1.27
 -12  -4  -8    5.07    1.15
  14  -4   8    0.49    0.72
  14  -4   8    2.48    1.06
 -14  -4  -8    0.02    0.74
  14  -4   8    0.35    0.83
  15  -5  -8   -0.18    0.62
  15  -5  -8    0.18    0.56
  15  -5  -8    0.69    0.69
  13  -5  -8    0.33    0.49
  13  -5  -8    0.37    0.53
  13  -5  -8   -0.24    0.52
  11  -5  -8    7.24    0.97
  11  -5  -8    9.32    0.91
  11  -5  -8    7.04    0.93
   9  -5  -8    1.31    0.75
   9  -5  -8    2.65    0.51
   9  -5  -8    1.54    0.49
   7  -5  -8    0.15    0.31
  -7  -5   8    0.12    0.53
   7  -5  -8    0.07    0.52
   5  -5  -8    2.84    0.42
   5  -5  -8    2.72    0.79
  -5  -5   8    2.63    0.78
  -5  -5   8    2.00    0.80
  -3  -5   8   14.59    1.56
   3  -5  -8   13.75    0.78
   3  -5  -8   10.55    1.30
  -3  -5   8   11.94    1.29
   1  -5  -8   -0.07    0.24
   1  -5  -8   -0.32    0.44
  -1  -5   8   -0.33    0.46
   1  -5  -8    0.32    0.26
  -1  -5   8   -0.27    0.58
  -1  -5  -8    0.99    0.39
   1  -5   8    1.64    0.70
  -1  -5  -8    1.71    0.46
   1  -5   8    1.08    0.64
   1  -5   8    1.52    0.62
  -3  -5  -8   31.48    1.62
   3  -5   8   26.62    1.85
  -3  -5  -8   31.26    1.65
   3  -5   8   32.74    1.95
  -5  -5  -8    3.97    0.78
   5  -5   8    4.87    0.94
  -5  -5  -8    7.36    1.05
   7  -5   8    5.98    1.09
   7  -5   8    4.48    0.97
   7  -5   8    5.69    1.07
  -7  -5  -8    5.16    0.98
  -7  -5  -8    7.23    1.12
   9  -5   8   -0.47    0.45
  -9  -5  -8    0.69    0.59
  -9  -5  -8    0.61    0.58
   9  -5   8    0.63    0.64
   9  -5   8    0.65    0.69
 -11  -5  -8    0.43    0.63
  11  -5   8    0.17    0.68
 -11  -5  -8   -0.21    0.65
  11  -5   8   -0.54    0.64
  11  -5   8   -0.36    0.59
  13  -5   8    1.79    0.97
 -13  -5  -8    1.72    1.01
 -13  -5  -8    1.91    0.91
  13  -5   8    0.28    0.71
  13  -5   8    0.99    0.94
  12  -6  -8    0.65    0.59
  12  -6  -8    1.23    0.62
  10  -6  -8    1.40    0.58
  10  -6  -8    0.27    0.74
  10  -6  -8    1.01    0.52
   8  -6  -8    0.58    0.45
   8  -6  -8   -0.33    0.62
   6  -6  -8   -0.16    0.34
   6  -6  -8    0.50    0.58
   6  -6  -8   -0.17    0.32
  -6  -6   8    0.72    0.66
  -6  -6   8    0.25    0.75
  -4  -6   8    3.03    0.91
  -4  -6   8    2.69    0.90
   4  -6  -8    1.41    0.44
   4  -6  -8    3.29    0.90
  -2  -6   8    0.13    0.54
   2  -6  -8    2.04    0.79
  -2  -6   8    1.16    0.72
   2  -6  -8    2.14    0.52
   0  -6  -8    2.16    0.81
   0  -6   8    3.00    0.89
   0  -6   8    2.28    0.79
   0  -6   8    1.35    0.71
   0  -6  -8    4.04    0.68
  -2  -6  -8    1.57    0.56
   2  -6   8    2.75    0.84
  -2  -6  -8    1.89    0.53
   2  -6   8    1.75    0.76
   4  -6   8    4.40    1.01
  -4  -6  -8    2.15    0.63
   4  -6   8    4.09    1.00
  -4  -6  -8    5.81    0.99
  -6  -6  -8    4.89    1.03
   6  -6   8    4.28    0.99
   6  -6   8    3.81    0.96
  -6  -6  -8    3.67    0.88
   8  -6   8    1.27    0.75
   8  -6   8    0.85    0.71
   8  -6   8    1.56    0.80
  -8  -6  -8    1.23    0.67
  -8  -6  -8    1.63    0.81
 -10  -6  -8    0.15    0.70
  10  -6   8   -0.41    0.69
  10  -6   8   -0.13    0.56
  10  -6   8   -0.45    0.67
 -10  -6  -8   -0.10    0.65
 -12  -6  -8   -0.54    0.75
  12  -6   8    1.08    0.82
  12  -6   8   -1.11    0.77
 -12  -6  -8    0.45    0.80
  12  -6   8    0.43    0.78
   9  -7  -8   -0.67    0.66
   9  -7  -8    2.02    0.64
   7  -7  -8   -0.52    0.43
   7  -7  -8   -0.05    0.70
   5  -7  -8   -0.32    0.68
  -5  -7   8    0.55    0.75
  -5  -7   8    0.49    0.80
   5  -7  -8    1.27    0.52
  -3  -7   8    2.70    0.96
  -3  -7   8    3.19    0.92
   3  -7  -8    2.20    0.63
   3  -7  -8    1.78    0.81
  -1  -7   8    1.60    0.82
   1  -7  -8    0.64    0.46
   1  -7  -8    0.47    0.66
  -1  -7   8    0.05    0.63
  -1  -7  -8    1.90    0.84
   1  -7   8    0.92    0.75
   1  -7   8   -0.08    0.59
   1  -7   8    1.32    0.76
  -1  -7  -8    0.01    0.50
   3  -7   8   -0.35    0.63
  -3  -7  -8   -0.05    0.55
   3  -7   8   -0.73    0.58
  -3  -7  -8    0.66    0.55
  -5  -7  -8    7.77    1.28
   5  -7   8    6.67    1.28
   5  -7   8    5.26    1.22
  -5  -7  -8    4.44    0.94
   7  -7   8   -0.56    0.63
   7  -7   8   -0.25    0.73
  -7  -7  -8    0.51    0.74
   7  -7   8    1.74    0.91
  -7  -7  -8    0.04    0.54
   9  -7   8    1.43    0.91
   9  -7   8   -0.05    0.73
  -9  -7  -8   -0.69    0.65
  -9  -7  -8    1.29    0.78
   9  -7   8   -0.15    0.80
   6  -8  -8   -0.04    0.54
   6  -8  -8   -0.03    0.81
  -4  -8   8    0.24    0.77
  -4  -8   8   -0.17    0.76
   4  -8  -8    0.32    0.54
   4  -8  -8   -0.10    0.71
   2  -8  -8    0.05    0.50
  -2  -8   8    1.19    0.86
  -2  -8   8   -0.58    0.64
   2  -8  -8    0.69    0.78
   0  -8   8   -0.14    0.67
   0  -8   8    0.59    0.83
   0  -8   8    0.24    0.81
   0  -8  -8   -0.69    0.47
   0  -8  -8    0.00    0.74
   2  -8   8    0.45    0.88
  -2  -8  -8    0.66    0.63
   2  -8   8    1.10    0.92
  -2  -8  -8    0.30    0.73
  -4  -8  -8    0.69    0.72
   4  -8   8   -0.45    0.82
   4  -8   8    0.49    0.82
  -4  -8  -8    0.41    0.81
  18   0  -9    0.24    0.72
  18   0  -9   -0.07    0.86
  18   0  -9    0.37    0.83
  16   0  -9   -0.22    0.58
  16   0  -9    0.11    0.70
  16   0  -9    0.29    0.79
  14   0  -9    0.94    0.68
  14   0  -9   -0.23    0.52
  14   0  -9    0.21    0.60
  12   0  -9    0.22    0.48
  12   0  -9    0.40    0.52
  12   0  -9    0.25    0.50
  10   0  -9    0.58    0.51
  10   0  -9   -0.47    0.41
  10   0  -9   -0.19    0.40
   8   0  -9   -0.48    0.30
   8   0  -9   -0.48    0.33
   8   0  -9    0.23    0.37
   6   0  -9   -0.05    0.30
   6   0  -9   -0.07    0.28
   6   0  -9   -0.15    0.27
   6   0  -9   -0.50    0.24
   4   0  -9   -0.12    0.26
   4   0  -9   -0.05    0.25
   4   0  -9   -0.05    0.24
   4   0  -9   -0.49    0.19
   2   0  -9    0.39    0.27
   2   0  -9   -0.10    0.24
   2   0  -9   -0.07    0.24
   0   0  -9    0.43    0.29
   0   0  -9    0.12    0.21
  -2   0  -9    0.16    0.27
   2   0   9    0.08    0.25
  -4   0  -9    0.26    0.31
  -4   0  -9    0.44    0.35
   4   0   9   -0.12    0.27
  -6   0  -9    0.36    0.40
  -6   0  -9    0.18    0.36
   6   0   9    0.34    0.39
   6   0   9   -0.26    0.38
   6   0   9    0.62    0.43
  -8   0  -9   -0.40    0.43
   8   0   9    0.09    0.44
   8   0   9    1.61    0.59
  -8   0  -9    0.24    0.46
 -10   0  -9    0.59    0.57
 -10   0  -9   -0.08    0.48
  17  -1  -9    2.55    1.00
  17  -1  -9    1.97    0.93
  17  -1  -9    3.16    1.06
  17   1  -9    2.56    1.12
  17   1  -9    1.23    0.89
  17   1  -9    1.89    0.96
  15  -1  -9    3.25    0.91
  15  -1  -9    2.80    0.81
  15  -1  -9    3.35    0.97
  15   1  -9    3.95    0.91
  15   1  -9    3.09    0.95
  15   1  -9    3.69    1.04
  13  -1  -9    0.60    0.51
  13  -1  -9    0.75    0.61
  13  -1  -9   -0.02    0.52
  13   1  -9    0.31    0.52
  13   1  -9    0.48    0.66
  13   1  -9    0.38    0.63
  11  -1  -9    1.63    0.62
  11  -1  -9    1.68    0.61
  11  -1  -9    1.17    0.52
  11   1  -9    1.37    0.64
  11   1  -9    1.01    0.67
  11   1  -9    1.67    0.70
   9  -1  -9    0.95    0.46
   9  -1  -9    0.26    0.35
   9  -1  -9    1.18    0.46
   9   1  -9    0.23    0.45
   9   1  -9    0.89    0.50
   9   1  -9    0.15    0.46
   7  -1  -9   16.03    0.97
   7  -1  -9   15.72    0.91
   7  -1  -9   17.22    1.08
   7  -1  -9   14.16    0.95
   7   1  -9   17.88    1.23
   7   1  -9   14.81    1.29
   7   1  -9   17.37    1.12
   5  -1  -9   31.94    1.29
  -5  -1   9   29.71    1.60
   5  -1  -9   31.02    1.23
   5  -1  -9   32.29    1.25
   5  -1  -9   33.58    1.19
   5   1  -9   31.13    1.45
   5   1  -9   32.88    1.56
   5   1  -9   35.15    1.59
   3  -1  -9   16.29    0.64
   3  -1  -9   15.13    0.73
   3  -1  -9   15.37    0.68
   3  -1  -9   15.17    0.71
   3  -1  -9   18.31    0.81
   3  -1  -9   15.56    0.62
   3   1  -9   15.81    0.99
   3   1  -9   15.76    1.00
   1  -1  -9   35.81    1.27
   1   1  -9   37.75    1.57
   1   1  -9   36.77    1.58
  -1  -1  -9  127.97    3.50
  -1  -1  -9  124.72    3.68
   1  -1   9  124.33    3.71
  -1  -1  -9  128.61    3.83
  -1   1  -9  123.99    3.92
   3  -1   9   92.73    3.01
  -3  -1  -9   93.94    3.16
  -3  -1  -9   96.56    3.07
   3  -1   9   95.62    3.15
  -3   1  -9   94.44    3.21
  -5  -1  -9    9.42    0.97
  -5  -1  -9   10.00    1.01
   5  -1   9    9.28    0.91
   5  -1   9   11.63    1.14
   5  -1   9    9.11    0.96
   5   1   9   11.32    0.90
  -5   1  -9   11.33    1.11
   7  -1   9   15.54    1.31
  -7  -1  -9   16.68    1.40
   7  -1   9   13.47    1.31
  -7  -1  -9   16.70    1.45
   7  -1   9   14.45    1.32
  -7   1  -9   12.38    1.31
  -7   1  -9   14.90    1.35
   9  -1   9    4.14    0.82
   9  -1   9    2.47    0.71
  -9  -1  -9    2.12    0.69
   9  -1   9    2.96    0.76
  -9  -1  -9    3.02    0.81
  -9   1  -9    2.76    0.76
 -11  -1  -9   39.08    2.35
  11  -1   9   37.22    2.28
 -11  -1  -9   40.18    2.29
  18  -2  -9    1.13    0.84
  18  -2  -9   -0.14    0.71
  18  -2  -9    0.67    0.95
  18   2  -9    1.29    1.00
  16  -2  -9    2.90    1.00
  16  -2  -9    2.64    0.89
  16  -2  -9    2.09    0.88
  16   2  -9    0.32    0.77
  14  -2  -9    1.06    0.66
  14  -2  -9   -0.02    0.53
  14  -2  -9    0.75    0.62
  14   2  -9   -0.03    0.61
  14   2  -9    0.67    0.78
  14   2  -9    0.78    0.70
  12  -2  -9    9.13    1.11
  12  -2  -9   11.36    1.20
  12  -2  -9   10.36    1.27
  12   2  -9   12.04    1.49
  12   2  -9    7.15    1.26
  12   2  -9   10.65    1.32
  10  -2  -9   -0.33    0.35
  10  -2  -9    0.21    0.43
  10  -2  -9    1.39    0.47
  10   2  -9    1.23    0.60
  10   2  -9    0.32    0.59
  10   2  -9    0.21    0.49
   8  -2  -9    0.02    0.28
   8  -2  -9    0.31    0.31
   8  -2  -9    0.43    0.32
   8  -2  -9    0.57    0.37
   8   2  -9    0.44    0.48
   8   2  -9    1.37    0.55
   8   2  -9    0.61    0.50
   6  -2  -9   11.85    1.03
   6  -2  -9    9.64    0.61
   6  -2  -9   10.54    0.64
  -6  -2   9   13.47    1.21
  -6  -2   9   10.87    1.17
   6  -2  -9   10.13    0.53
   6  -2  -9   10.52    0.65
   6  -2  -9    9.23    0.57
   6   2  -9    9.99    1.10
   6   2  -9    8.95    1.04
   4  -2  -9   79.12    2.65
  -4  -2   9   76.69    2.83
  -4  -2   9   78.27    2.95
   4   2  -9   76.12    2.89
   4   2  -9   75.97    2.86
  -2  -2   9   72.89    2.66
   2  -2  -9   72.70    2.52
  -2  -2   9   71.10    2.69
   2   2  -9   72.29    2.68
   2   2  -9   75.65    2.70
   0  -2  -9    2.87    0.33
   0  -2   9    2.61    0.54
   0  -2  -9    2.94    0.34
   0  -2  -9    2.94    0.36
   0   2  -9    3.41    0.62
   0   2  -9    1.65    0.49
   2  -2   9   26.89    1.48
  -2  -2  -9   28.65    1.16
  -2  -2  -9   27.87    1.29
  -2  -2  -9   27.22    1.23
   2  -2   9   28.69    1.42
  -2   2  -9   31.97    1.54
   4  -2   9    3.08    0.61
  -4  -2  -9    3.60    0.62
  -4  -2  -9    4.14    0.65
   4  -2   9    3.45    0.63
  -4   2  -9    3.90    0.68
  -6  -2  -9    6.91    0.92
   6  -2   9    7.18    0.92
  -6  -2  -9    7.61    0.91
   6  -2   9    6.56    0.89
   6  -2   9    5.61    0.89
  -6   2  -9    6.79    0.95
  -8  -2  -9    8.66    1.11
   8  -2   9    7.77    1.08
  -8  -2  -9    8.76    1.12
   8  -2   9    9.09    1.14
   8  -2   9    8.35    1.05
  10  -2   9    1.05    0.65
  10  -2   9    0.86    0.61
 -10  -2  -9    0.32    0.51
  10  -2   9    0.69    0.63
 -10  -2  -9    0.18    0.57
 -12  -2  -9    4.00    1.03
  12  -2   9    4.36    1.03
 -12  -2  -9    6.22    1.13
  17  -3  -9    1.53    0.83
  17  -3  -9   -0.17    0.80
  17  -3  -9   -0.86    0.69
  15  -3  -9    4.75    1.01
  15  -3  -9    4.02    0.98
  15  -3  -9    3.74    0.91
  13  -3  -9    0.12    0.54
  13  -3  -9   -0.17    0.47
  13  -3  -9    1.31    0.61
  13   3  -9   -0.95    0.62
  11  -3  -9    0.09    0.40
  11  -3  -9   -0.08    0.36
  11  -3  -9   -0.04    0.38
  11   3  -9   -0.06    0.59
   9  -3  -9    3.45    0.59
   9  -3  -9    3.64    0.56
   9  -3  -9    5.02    0.62
   9   3  -9    2.71    0.80
   9   3  -9    4.37    0.95
  -7  -3   9    0.76    0.57
   7  -3  -9    1.33    0.28
   7  -3  -9    1.36    0.33
   7  -3  -9    2.08    0.64
   7  -3  -9    1.14    0.34
   7   3  -9    2.47    0.77
   7   3  -9    2.00    0.70
  -5  -3   9   27.31    1.65
  -5  -3   9   22.57    1.53
   5  -3  -9   22.75    1.41
   5   3  -9   22.37    1.54
   5   3  -9   22.56    1.50
   3  -3  -9    0.34    0.36
  -3  -3   9    0.10    0.40
  -3  -3   9    0.60    0.35
   3   3  -9   -0.19    0.35
   3   3  -9   -0.21    0.37
  -1  -3   9    0.90    0.50
  -1  -3   9    2.53    0.49
  -1  -3   9    1.24    0.52
   1   3  -9    2.63    0.62
   1   3  -9    1.67    0.52
  -1  -3  -9    6.53    0.58
  -1  -3  -9    6.06    0.59
   1  -3   9    6.93    0.80
   1  -3   9    7.37    0.94
  -1  -3  -9    4.93    0.54
  -1   3  -9    7.09    0.95
   3  -3   9   78.43    2.85
  -3  -3  -9   74.22    2.47
  -3  -3  -9   74.49    2.61
   3  -3   9   75.71    2.95
  -3  -3  -9   73.69    2.70
  -3   3  -9   75.93    2.93
  -5  -3  -9    1.26    0.55
  -5  -3  -9    1.08    0.45
   5  -3   9    1.10    0.52
   5  -3   9    1.56    0.57
   7  -3   9    4.32    0.84
  -7  -3  -9    3.35    0.76
  -7  -3  -9    4.18    0.85
   7  -3   9    3.77    0.84
   7  -3   9    3.66    0.80
   9  -3   9   13.00    1.37
   9  -3   9   12.58    1.46
  -9  -3  -9   16.92    1.65
   9  -3   9   13.87    1.51
  -9  -3  -9   13.56    1.48
  11  -3   9    7.18    1.15
 -11  -3  -9    8.20    1.33
 -11  -3  -9    6.87    1.19
  11  -3   9    4.69    1.07
  11  -3   9    6.20    1.16
 -13  -3  -9    2.15    0.95
  13  -3   9    1.46    0.80
  15  -3   9   -0.25    0.76
  16  -4  -9    5.09    1.14
  16  -4  -9    3.86    0.96
  16  -4  -9    3.43    1.04
  14  -4  -9    0.44    0.53
  14  -4  -9    0.03    0.54
  14  -4  -9   -0.91    0.47
  12  -4  -9    0.30    0.46
  12  -4  -9    0.38    0.54
  12  -4  -9   -0.35    0.44
  10  -4  -9    0.21    0.36
  10  -4  -9    0.21    0.34
  10  -4  -9    0.37    0.40
   8  -4  -9   14.15    0.84
   8  -4  -9   14.46    0.78
   8  -4  -9   12.34    1.40
   6  -4  -9   15.98    1.47
  -6  -4   9   16.80    1.68
  -6  -4   9   12.70    1.45
  -4  -4   9    1.31    0.54
  -4  -4   9    1.85    0.75
   4  -4  -9    2.70    0.69
  -2  -4   9    0.77    0.54
  -2  -4   9    1.10    0.48
   2  -4  -9    0.23    0.41
   0  -4  -9   55.76    1.85
   0  -4  -9   56.11    1.79
   0  -4  -9   54.87    1.84
   0  -4  -9   55.66    1.87
   0  -4   9   55.92    2.55
   0  -4   9   50.30    2.45
   0  -4   9   52.65    2.30
   2  -4   9   17.38    1.49
  -2  -4  -9   15.95    1.01
  -2  -4  -9   15.15    0.98
   2  -4   9   19.72    1.41
  -4  -4  -9    5.81    0.80
   4  -4   9    5.47    0.96
  -4  -4  -9    5.02    0.83
  -6  -4  -9    0.31    0.51
   6  -4   9    0.58    0.61
   6  -4   9    0.59    0.56
  -6  -4  -9    0.97    0.50
   8  -4   9    0.33    0.57
   8  -4   9    0.31    0.63
  -8  -4  -9   -0.64    0.39
  -8  -4  -9    0.35    0.52
   8  -4   9    0.72    0.58
 -10  -4  -9   12.34    1.53
 -10  -4  -9   13.35    1.57
  10  -4   9   11.23    1.47
  10  -4   9   13.79    1.53
  10  -4   9   14.79    1.64
  12  -4   9    0.11    0.82
  12  -4   9    1.56    0.81
 -12  -4  -9    0.76    0.78
 -12  -4  -9    2.14    0.82
  12  -4   9    1.84    0.91
 -14  -4  -9    0.02    0.68
  14  -4   9    1.08    0.83
  15  -5  -9    2.38    0.73
  15  -5  -9    2.72    0.89
  15  -5  -9    2.60    0.85
  13  -5  -9    1.86    0.56
  13  -5  -9    1.03    0.68
  13  -5  -9    0.64    0.62
  11  -5  -9   -0.14    0.45
  11  -5  -9    0.22    0.41
   9  -5  -9    0.89    0.41
   9  -5  -9    2.07    0.82
   9  -5  -9    0.70    0.39
   7  -5  -9    7.70    1.26
   7  -5  -9    8.09    0.71
  -7  -5   9    8.91    1.33
  -5  -5   9    2.41    0.67
   5  -5  -9    1.98    0.71
  -5  -5   9    0.89    0.72
   3  -5  -9   -0.39    0.43
  -3  -5   9    0.76    0.66
  -3  -5   9    0.26    0.53
   3  -5  -9    0.45    0.26
  -1  -5   9    0.43    0.59
   1  -5  -9    0.77    0.62
  -1  -5   9    1.04    0.55
   1  -5  -9    0.59    0.32
  -1  -5  -9    0.44    0.32
   1  -5   9    0.69    0.55
   1  -5   9    0.56    0.58
  -1  -5  -9   -0.27    0.29
   1  -5   9    0.05    0.53
   3  -5   9   28.61    1.89
  -3  -5  -9   28.41    1.55
   3  -5   9   28.72    1.87
  -3  -5  -9   26.59    1.55
   5  -5   9    0.07    0.56
  -5  -5  -9    0.15    0.41
   5  -5   9    0.04    0.56
  -5  -5  -9    0.54    0.50
   7  -5   9    5.19    1.02
   7  -5   9    5.64    1.07
  -7  -5  -9    5.65    1.08
  -7  -5  -9    5.62    0.98
   7  -5   9    5.36    1.07
   9  -5   9    0.64    0.62
   9  -5   9    1.10    0.68
   9  -5   9   -0.03    0.65
  -9  -5  -9    0.10    0.55
  -9  -5  -9    1.56    0.77
 -11  -5  -9    1.38    0.84
  11  -5   9    3.72    1.06
  11  -5   9    1.67    0.85
  11  -5   9    0.76    0.70
 -11  -5  -9    3.04    0.89
  13  -5   9    0.62    0.89
 -13  -5  -9    0.57    0.84
  13  -5   9    0.90    0.75
  13  -5   9    0.28    0.90
 -13  -5  -9    0.64    0.77
  12  -6  -9    0.54    0.52
  12  -6  -9    0.31    0.55
  10  -6  -9    6.64    0.83
  10  -6  -9    5.68    1.28
  10  -6  -9    3.64    0.70
   8  -6  -9    0.35    0.72
   8  -6  -9    0.57    0.42
   6  -6  -9    6.62    0.73
   6  -6  -9    5.92    1.17
   6  -6  -9    6.73    0.71
   4  -6  -9    1.76    0.72
   4  -6  -9    0.62    0.38
  -4  -6   9    0.41    0.59
  -4  -6   9    1.26    0.76
   2  -6  -9    0.20    0.56
  -2  -6   9   -0.18    0.63
  -2  -6   9   -0.21    0.55
   2  -6  -9   -0.19    0.36
   0  -6   9    2.00    0.81
   0  -6  -9    2.90    0.90
   0  -6   9    3.57    0.95
   0  -6  -9    2.58    0.59
   0  -6   9    4.07    0.91
  -2  -6  -9   10.09    1.00
   2  -6   9    7.61    1.29
  -2  -6  -9    9.18    1.06
   2  -6   9   10.64    1.41
  -4  -6  -9   20.94    1.49
  -4  -6  -9   24.08    1.57
   4  -6   9   22.72    2.15
   4  -6   9   19.56    1.96
  -6  -6  -9    0.28    0.51
   6  -6   9    0.85    0.72
   6  -6   9   -0.62    0.50
  -6  -6  -9   -0.08    0.51
   8  -6   9    2.94    1.00
   8  -6   9    3.27    0.93
  -8  -6  -9    3.24    0.92
   8  -6   9    4.70    1.13
  -8  -6  -9    3.31    0.87
  10  -6   9    3.67    1.12
  10  -6   9    4.09    1.04
 -10  -6  -9    4.49    1.07
  10  -6   9    3.67    1.10
 -10  -6  -9    7.48    1.37
 -12  -6  -9    3.68    1.27
  12  -6   9    1.08    0.83
  12  -6   9    1.01    0.96
 -12  -6  -9    2.96    1.11
  12  -6   9    3.62    1.19
   9  -7  -9   -0.27    0.43
   9  -7  -9   -0.33    0.78
   7  -7  -9   -0.19    0.68
   7  -7  -9    0.44    0.46
   5  -7  -9    0.10    0.67
   5  -7  -9    0.28    0.41
   3  -7  -9    0.55    0.69
   3  -7  -9    0.40    0.43
  -3  -7   9    0.16    0.66
  -3  -7   9    0.86    0.75
  -1  -7   9    1.61    0.86
  -1  -7   9    1.54    0.81
   1  -7  -9    2.54    0.90
  -1  -7   9    1.31    0.88
   1  -7  -9    1.16    0.53
  -1  -7  -9    0.78    0.53
   1  -7   9    1.07    0.78
  -1  -7  -9    1.13    0.77
   1  -7   9   -0.18    0.63
   1  -7   9    0.67    0.69
  -3  -7  -9    1.70    0.78
   3  -7   9    1.50    0.83
   3  -7   9    0.60    0.83
  -3  -7  -9    1.15    0.65
  -5  -7  -9    2.95    0.87
   5  -7   9    1.56    0.85
  -5  -7  -9    0.46    0.57
  -7  -7  -9    0.14    0.58
   7  -7   9    0.16    0.71
   7  -7   9    0.81    0.83
  -7  -7  -9   -0.22    0.55
   7  -7   9    0.40    0.81
   9  -7   9   -0.70    0.74
  -9  -7  -9   -0.01    0.78
   9  -7   9   -0.52    0.83
   9  -7   9    0.90    0.82
  -9  -7  -9    0.68    0.78
   4  -8  -9    1.08    0.99
   4  -8  -9    1.76    0.64
   2  -8  -9    0.28    0.74
  -2  -8   9   -0.79    0.72
   2  -8  -9   -0.63    0.55
  -2  -8   9   -0.74    0.73
   0  -8   9    0.40    0.85
   0  -8   9    1.11    0.82
   0  -8   9    0.85    0.85
   0  -8  -9    0.35    0.58
   0  -8  -9    1.02    0.91
   2  -8   9    6.31    1.41
  -2  -8  -9    8.09    1.25
   2  -8   9    6.44    1.41
  -2  -8  -9    5.22    1.25
   4  -8   9    1.96    1.04
  -4  -8  -9    0.93    0.90
  -4  -8  -9    2.38    0.93
   4  -8   9    1.80    1.06
  18   0 -10    0.91    0.92
  18   0 -10   -0.34    0.75
  18   0 -10    0.48    0.86
  16   0 -10   -1.08    0.55
  16   0 -10   -0.68    0.55
  16   0 -10    0.63    0.78
  14   0 -10   13.63    1.53
  14   0 -10   11.48    1.52
  14   0 -10   12.88    1.55
  12   0 -10    9.04    1.23
  12   0 -10   10.79    1.29
  12   0 -10   10.89    1.29
  10   0 -10    7.24    0.95
  10   0 -10    4.80    0.91
  10   0 -10    5.41    0.86
   8   0 -10   10.21    1.06
   8   0 -10   10.20    1.05
   8   0 -10   10.17    0.97
   6   0 -10   41.31    1.76
   6   0 -10   43.03    1.83
   6   0 -10   39.50    1.74
   6   0 -10   39.18    1.63
   4   0 -10   21.02    1.08
   4   0 -10   18.04    0.96
   4   0 -10   19.97    1.05
   4   0 -10   17.72    1.07
   2   0 -10   46.93    1.80
   2   0 -10   44.73    1.73
   2   0 -10   46.34    1.72
   0   0 -10    7.28    0.70
  -2   0 -10    0.06    0.26
   2   0  10    0.12    0.28
  -4   0 -10    3.39    0.60
  -4   0 -10    2.15    0.55
   4   0  10    1.22    0.41
  -6   0 -10    0.79    0.49
   6   0  10    1.26    0.49
   6   0  10    2.03    0.60
  -6   0 -10    1.24    0.50
   6   0  10    0.98    0.49
  -8   0 -10    2.68    0.74
  -8   0 -10    4.28    0.87
 -10   0 -10   59.73    2.93
 -10   0 -10   62.97    2.85
  17  -1 -10    0.79    0.79
  17  -1 -10    0.94    0.87
  17  -1 -10   -0.27    0.70
  17   1 -10    1.05    0.97
  17   1 -10    1.37    0.89
  17   1 -10   -0.21    0.81
  15  -1 -10    0.78    0.66
  15  -1 -10   -0.74    0.56
  15  -1 -10    0.83    0.69
  15   1 -10    0.50    0.72
  15   1 -10    0.14    0.75
  15   1 -10    0.98    0.72
  13  -1 -10   -0.54    0.45
  13  -1 -10   -0.36    0.46
  13  -1 -10   -0.09    0.53
  13   1 -10    0.00    0.53
  13   1 -10   -0.25    0.52
  13   1 -10    0.77    0.60
  11  -1 -10    6.86    0.99
  11  -1 -10    5.58    0.87
  11  -1 -10    6.00    0.92
  11   1 -10    7.63    1.13
  11   1 -10    3.36    0.81
  11   1 -10    6.71    1.12
   9  -1 -10    0.25    0.36
   9  -1 -10   -0.26    0.37
   9  -1 -10    0.01    0.33
   9   1 -10   -0.49    0.39
   9   1 -10    0.45    0.43
   9   1 -10    0.61    0.53
   7  -1 -10    1.79    0.43
   7  -1 -10    2.95    0.48
   7  -1 -10    2.14    0.49
   7  -1 -10    2.24    0.48
   7   1 -10    1.95    0.57
   7   1 -10    2.10    0.56
   7   1 -10    2.82    0.64
  -5  -1  10   39.35    1.82
   5  -1 -10   36.73    1.39
   5  -1 -10   36.56    1.41
   5  -1 -10   32.82    1.38
   5  -1 -10   34.52    1.28
   5   1 -10   37.40    1.73
   5   1 -10   37.73    1.70
   3  -1 -10    4.20    0.47
   3  -1 -10    3.44    0.35
   3  -1 -10    2.51    0.36
   3  -1 -10    2.96    0.40
   3   1 -10    2.61    0.56
   3   1 -10    3.50    0.60
   1  -1 -10    1.43    0.30
   1  -1 -10    1.52    0.26
   1  -1 -10    1.14    0.31
  -1  -1  10    1.30    0.38
   1   1 -10    2.04    0.50
   1   1 -10    1.13    0.43
  -1  -1 -10    0.28    0.23
  -1  -1 -10    0.07    0.25
   1  -1  10    0.12    0.31
  -1   1 -10    0.32    0.34
  -3  -1 -10   45.87    1.84
   3  -1  10   44.63    1.82
   3  -1  10   47.38    1.92
  -3  -1 -10   47.33    1.94
  -3   1 -10   44.78    1.97
   5  -1  10    4.08    0.66
  -5  -1 -10    4.14    0.71
  -5  -1 -10    4.29    0.70
   5  -1  10    3.58    0.73
   5  -1  10    3.68    0.68
  -5   1 -10    3.33    0.65
  -7  -1 -10    0.33    0.46
   7  -1  10    0.03    0.44
   7  -1  10   -0.32    0.42
  -7  -1 -10   -0.02    0.42
   7  -1  10    0.67    0.47
  -7   1 -10    0.01    0.43
  -7   1 -10   -0.28    0.42
   9  -1  10    1.73    0.71
   9  -1  10    2.27    0.70
  -9  -1 -10    1.50    0.70
  -9  -1 -10    1.92    0.67
  -9   1 -10    1.40    0.68
 -11  -1 -10   -0.33    0.55
 -11  -1 -10    0.05    0.58
  16  -2 -10    1.09    0.80
  16  -2 -10    1.35    0.76
  16  -2 -10    0.72    0.66
  16   2 -10    0.10    0.69
  14  -2 -10    0.22    0.52
  14  -2 -10    0.12    0.60
  14  -2 -10    0.10    0.55
  14   2 -10   -0.53    0.55
  14   2 -10    0.25    0.66
  14   2 -10    1.00    0.79
  12  -2 -10   42.23    2.19
  12  -2 -10   40.85    2.03
  12  -2 -10   41.58    2.04
  12   2 -10   38.38    2.24
  12   2 -10   42.99    2.49
  12   2 -10   43.92    2.51
  10  -2 -10    5.72    0.77
  10  -2 -10    6.28    0.88
  10  -2 -10    7.55    0.86
  10   2 -10    6.40    1.01
  10   2 -10    6.34    1.10
  10   2 -10    5.96    1.03
   8  -2 -10    2.26    0.47
   8  -2 -10    2.26    0.45
   8  -2 -10    0.79    0.33
   8  -2 -10    0.20    0.31
   8   2 -10    2.07    0.62
   8   2 -10    1.05    0.59
   8   2 -10    1.60    0.61
   6  -2 -10   -0.21    0.18
   6  -2 -10   -0.04    0.21
  -6  -2  10    0.05    0.46
   6  -2 -10   -0.20    0.18
   6  -2 -10    0.08    0.37
   6  -2 -10    0.08    0.21
   6  -2 -10    0.19    0.23
   6   2 -10    0.28    0.40
   6   2 -10    0.92    0.48
  -4  -2  10  160.68    5.07
   4  -2 -10  162.25    4.81
   4   2 -10  162.87    5.13
   4   2 -10  162.89    5.14
  -2  -2  10   39.53    1.81
   2  -2 -10   39.08    1.67
  -2  -2  10   39.72    1.81
   2   2 -10   40.30    1.87
   2   2 -10   41.12    1.86
   0  -2 -10    0.12    0.17
   0  -2 -10    0.19    0.22
   0  -2 -10   -0.08    0.18
   0  -2  10   -0.14    0.33
   0  -2 -10    0.32    0.22
   0   2 -10   -0.42    0.32
   0   2 -10    0.69    0.41
   2  -2  10    9.36    0.94
  -2  -2 -10    9.61    0.83
   2  -2  10    7.85    0.94
  -2  -2 -10    8.90    0.77
  -2  -2 -10    9.81    0.69
  -2   2 -10   10.49    1.05
  -4  -2 -10    0.49    0.40
   4  -2  10    1.59    0.51
  -4  -2 -10    2.09    0.48
   4  -2  10    0.73    0.48
  -4  -2 -10    1.56    0.48
  -4   2 -10    1.42    0.52
   6  -2  10   13.61    1.26
   6  -2  10   11.09    1.17
   6  -2  10   11.62    1.26
  -6  -2 -10   15.76    1.38
  -6  -2 -10   13.86    1.32
  -6   2 -10   13.84    1.30
   8  -2  10    2.55    0.71
   8  -2  10    1.07    0.60
  -8  -2 -10    2.01    0.65
  -8  -2 -10    3.15    0.73
   8  -2  10    0.95    0.63
 -10  -2 -10    0.08    0.51
  10  -2  10    1.12    0.69
  10  -2  10    0.73    0.61
 -10  -2 -10    1.01    0.65
  10  -2  10   -0.48    0.44
 -12  -2 -10    0.29    0.59
 -12  -2 -10    0.19    0.69
  17  -3 -10    0.31    0.77
  17  -3 -10   -0.33    0.75
  17  -3 -10    0.25    0.60
  15  -3 -10    0.05    0.65
  15  -3 -10    0.88    0.70
  15  -3 -10   -0.50    0.46
  13  -3 -10    0.97    0.58
  13  -3 -10    1.23    0.60
  13  -3 -10    0.56    0.50
  13   3 -10    0.22    0.78
  11  -3 -10    0.26    0.43
  11  -3 -10   -0.27    0.32
  11  -3 -10   -0.34    0.42
  11   3 -10   -0.29    0.63
  11   3 -10    0.58    0.73
   9  -3 -10    0.26    0.30
   9  -3 -10   -0.10    0.33
   9  -3 -10   -0.09    0.29
   9   3 -10    0.01    0.55
   9   3 -10    0.12    0.58
   7  -3 -10    2.54    0.33
   7  -3 -10    3.33    0.72
   7  -3 -10    2.92    0.41
   7  -3 -10    2.57    0.40
   7   3 -10    2.86    0.76
   7   3 -10    1.56    0.69
  -5  -3  10    6.05    0.96
  -5  -3  10    7.01    1.04
   5  -3 -10    4.23    0.77
  -5  -3  10    7.51    0.76
   5   3 -10    7.04    1.06
   5   3 -10    6.38    0.97
  -3  -3  10   -0.37    0.46
   3  -3 -10   -0.42    0.30
  -3  -3  10    0.34    0.32
   3   3 -10    0.28    0.48
   3   3 -10   -0.33    0.41
  -1  -3  10   -0.11    0.38
  -1  -3  10   -0.07    0.32
  -1  -3  10    0.10    0.41
   1   3 -10    0.02    0.43
   1   3 -10   -0.13    0.37
  -1  -3 -10   16.05    0.86
   1  -3  10   13.48    1.30
  -1  -3 -10   15.05    0.81
  -1  -3 -10   14.00    0.83
  -1   3 -10   14.26    1.32
   3  -3  10    0.91    0.52
  -3  -3 -10    2.17    0.48
  -3  -3 -10    1.56    0.46
   3  -3  10    1.73    0.63
  -3   3 -10    1.75    0.62
  -5  -3 -10    5.64    0.83
  -5  -3 -10    6.07    0.85
   5  -3  10    5.24    0.91
   5  -3  10    6.02    0.93
  -7  -3 -10    0.90    0.51
   7  -3  10   -0.06    0.45
   7  -3  10   -0.61    0.45
   7  -3  10   -0.64    0.48
  -7  -3 -10    0.12    0.44
   9  -3  10    0.03    0.56
   9  -3  10    1.07    0.63
   9  -3  10    0.15    0.61
  -9  -3 -10    2.04    0.73
  -9  -3 -10    0.81    0.63
  11  -3  10   -0.48    0.65
 -11  -3 -10   -0.36    0.58
  11  -3  10    0.51    0.66
 -11  -3 -10   -0.37    0.56
  11  -3  10    0.90    0.68
  13  -3  10    5.29    1.20
 -13  -3 -10    2.05    0.93
  16  -4 -10   -0.93    0.60
  16  -4 -10   -1.19    0.58
  16  -4 -10    0.35    0.56
  14  -4 -10    0.66    0.53
  14  -4 -10    0.25    0.58
  14  -4 -10    0.21    0.56
  12  -4 -10    1.44    0.59
  12  -4 -10    3.23    0.62
  12  -4 -10    3.10    0.65
  10  -4 -10    0.09    0.33
  10  -4 -10    0.23    0.30
  10  -4 -10   -0.02    0.36
   8  -4 -10    4.29    0.52
   8  -4 -10    3.14    0.43
   8  -4 -10    3.23    0.86
   6  -4 -10    8.17    1.09
  -6  -4  10    4.10    0.91
   4  -4 -10    1.02    0.53
  -4  -4  10    1.67    0.56
  -4  -4  10    2.24    0.76
  -2  -4  10    1.42    0.65
  -2  -4  10    0.46    0.46
   2  -4 -10    1.05    0.54
   0  -4  10    2.00    0.67
   0  -4  10    1.96    0.62
   0  -4  10    1.75    0.64
   0  -4 -10    2.24    0.42
   0  -4 -10    2.33    0.35
   0  -4 -10    1.57    0.34
   0  -4 -10    1.89    0.33
   2  -4  10    7.32    1.12
  -2  -4 -10    7.95    0.81
  -2  -4 -10    7.05    0.74
   2  -4  10    8.27    1.06
   4  -4  10    2.47    0.72
  -4  -4 -10    1.06    0.48
  -4  -4 -10    2.73    0.64
   4  -4  10    2.60    0.79
  -6  -4 -10    9.31    1.14
   6  -4  10    9.39    1.27
   6  -4  10   10.32    1.27
   6  -4  10   10.99    1.29
  -6  -4 -10   11.22    1.26
   8  -4  10   -0.24    0.54
  -8  -4 -10   -0.09    0.43
  -8  -4 -10    0.43    0.55
   8  -4  10    0.28    0.61
   8  -4  10    0.07    0.53
  10  -4  10    1.51    0.76
  10  -4  10    1.45    0.77
 -10  -4 -10    2.71    0.87
  10  -4  10    1.39    0.75
 -10  -4 -10    1.23    0.69
  12  -4  10    0.24    0.76
 -12  -4 -10    1.35    0.84
  12  -4  10    1.26    0.76
 -12  -4 -10    0.08    0.59
 -14  -4 -10    0.84    0.81
  14  -4  10    1.35    0.90
  13  -5 -10    0.39    0.58
  13  -5 -10    0.47    0.43
  13  -5 -10   -0.18    0.47
  11  -5 -10    0.79    0.48
  11  -5 -10    1.40    0.50
   9  -5 -10    2.46    0.53
   9  -5 -10    1.94    0.46
   9  -5 -10    1.88    0.85
   7  -5 -10    2.10    0.38
   7  -5 -10    0.89    0.67
   5  -5 -10   17.35    1.77
  -3  -5  10    5.38    0.90
  -3  -5  10    6.24    1.11
   3  -5 -10    5.31    1.01
  -1  -5  10   -0.06    0.56
  -1  -5  10    0.12    0.45
   1  -5 -10    0.41    0.56
   1  -5 -10    0.44    0.30
  -1  -5  10   -0.61    0.49
  -1  -5 -10   -0.34    0.30
   1  -5  10    0.57    0.61
   1  -5  10    0.19    0.56
  -1  -5 -10    0.25    0.30
  -3  -5 -10   24.07    1.45
   3  -5  10   21.34    1.94
  -3  -5 -10   22.08    1.34
   3  -5  10   24.07    1.72
   5  -5  10    0.44    0.61
  -5  -5 -10    0.86    0.55
   5  -5  10    0.08    0.60
  -5  -5 -10    0.90    0.53
  -7  -5 -10   -0.02    0.47
  -7  -5 -10    0.29    0.55
   7  -5  10    0.84    0.67
   7  -5  10    0.37    0.63
   7  -5  10    0.33    0.57
   9  -5  10    0.65    0.66
   9  -5  10    0.24    0.62
   9  -5  10    0.99    0.76
  -9  -5 -10    0.03    0.53
  -9  -5 -10   -0.38    0.64
  11  -5  10    0.55    0.75
  11  -5  10    0.09    0.71
 -11  -5 -10    0.74    0.63
  11  -5  10   -0.08    0.62
 -11  -5 -10    0.99    0.82
 -13  -5 -10    2.17    0.99
  13  -5  10    2.76    0.91
 -13  -5 -10    2.68    1.09
  12  -6 -10   -0.43    0.48
  12  -6 -10    0.26    0.48
  10  -6 -10    2.19    0.57
  10  -6 -10    2.97    0.63
  10  -6 -10    2.66    1.05
   8  -6 -10    0.14    0.36
   8  -6 -10   -0.40    0.66
   6  -6 -10    0.56    0.65
   6  -6 -10    0.05    0.31
   4  -6 -10    2.13    0.45
  -4  -6  10    3.54    0.91
   4  -6 -10    2.49    0.87
  -4  -6  10    3.21    1.06
   2  -6 -10    0.09    0.57
   2  -6 -10    1.38    0.41
  -2  -6  10    1.15    0.70
  -2  -6  10    1.94    0.90
   0  -6 -10    2.60    0.83
   0  -6  10    2.02    0.80
   0  -6  10    1.99    0.82
   0  -6 -10    2.11    0.55
   0  -6  10    1.62    0.74
   2  -6  10    0.27    0.65
   2  -6  10    0.13    0.61
  -2  -6 -10    0.11    0.35
  -2  -6 -10    0.75    0.46
  -4  -6 -10    5.24    0.92
  -4  -6 -10    2.21    0.65
   4  -6  10    3.26    0.96
  -6  -6 -10    0.59    0.59
   6  -6  10    0.83    0.74
  -6  -6 -10    1.33    0.64
   6  -6  10   -0.19    0.70
   8  -6  10    1.01    0.77
   8  -6  10    1.53    0.87
  -8  -6 -10    1.22    0.71
   8  -6  10    1.02    0.85
  -8  -6 -10    1.39    0.76
 -10  -6 -10    1.21    0.79
 -10  -6 -10   -0.14    0.63
  10  -6  10   -1.01    0.70
  10  -6  10    1.74    0.99
  10  -6  10    0.51    0.72
   9  -7 -10   -0.31    0.41
   9  -7 -10    0.70    0.93
   9  -7 -10    0.83    0.49
   7  -7 -10    0.04    0.74
   7  -7 -10   -0.22    0.36
   5  -7 -10    4.10    1.18
   5  -7 -10    2.84    0.58
   3  -7 -10    0.94    0.77
   3  -7 -10   -0.09    0.38
  -3  -7  10    1.63    0.86
   1  -7 -10    0.67    0.72
  -1  -7  10   -0.38    0.68
   1  -7 -10    1.05    0.52
  -1  -7  10    0.00    0.63
  -1  -7  10    0.21    0.75
  -1  -7 -10    1.94    0.89
   1  -7  10    2.57    0.92
   1  -7  10    1.88    0.88
  -1  -7 -10    3.03    0.76
  -3  -7 -10    0.57    0.65
  -3  -7 -10    0.65    0.57
   3  -7  10   -0.34    0.68
   3  -7  10   -0.33    0.69
  -5  -7 -10    1.39    0.67
   5  -7  10    1.70    0.88
  -5  -7 -10    2.48    0.87
   7  -7  10    1.30    0.92
  -7  -7 -10    2.28    0.94
   7  -7  10    0.95    0.82
  -7  -7 -10    1.10    0.72
   7  -7  10    1.54    0.96
  -9  -7 -10   -0.71    0.58
   9  -7  10    0.05    0.91
  -9  -7 -10   -0.58    0.73
   9  -7  10   -0.05    0.72
   9  -7  10    0.04    0.94
   4  -8 -10    1.62    0.97
   4  -8 -10    0.53    0.46
   2  -8 -10    0.18    0.76
   2  -8 -10    0.33    0.52
   0  -8 -10    2.13    1.03
   0  -8  10   -0.05    0.82
   0  -8 -10    0.12    0.55
   0  -8  10    0.81    0.95
  -2  -8 -10    0.97    0.85
  -2  -8 -10    1.49    0.77
   2  -8  10    3.04    1.09
   2  -8  10    4.00    1.20
  -4  -8 -10   -0.20    0.72
   4  -8  10    0.13    0.83
   4  -8  10   -0.44    0.82
  -4  -8 -10   -0.20    0.69
  18   0 -11    0.60    0.89
  18   0 -11    0.36    0.90
  18   0 -11   -0.50    0.82
  16   0 -11    0.57    0.76
  16   0 -11    0.53    0.72
  16   0 -11   -0.19    0.65
  14   0 -11   -0.12    0.58
  14   0 -11    0.16    0.66
  14   0 -11   -0.01    0.55
  12   0 -11    0.50    0.58
  12   0 -11   -0.02    0.47
  12   0 -11    0.35    0.50
  10   0 -11   -0.29    0.45
  10   0 -11    0.90    0.52
  10   0 -11   -0.38    0.37
   8   0 -11    0.25    0.37
   8   0 -11    0.77    0.40
   8   0 -11    0.44    0.43
   6   0 -11   -0.34    0.33
   6   0 -11   -0.38    0.28
   6   0 -11   -0.10    0.31
   6   0 -11    0.26    0.34
   4   0 -11   -0.25    0.25
   4   0 -11    0.09    0.28
   4   0 -11   -0.39    0.24
   4   0 -11   -0.06    0.30
   2   0 -11   -0.73    0.22
   2   0 -11    0.12    0.31
   2   0 -11    0.51    0.30
   0   0 -11    0.36    0.31
  -2   0 -11   -0.27    0.27
  -4   0 -11    0.06    0.35
   4   0  11    0.45    0.36
  -4   0 -11    0.42    0.38
  -6   0 -11    0.09    0.38
  -6   0 -11   -0.21    0.39
  -8   0 -11    0.17    0.49
  -8   0 -11   -0.64    0.40
 -10   0 -11    0.52    0.59
 -10   0 -11   -0.06    0.56
  17  -1 -11    0.81    0.82
  17  -1 -11    0.11    0.69
  17  -1 -11    0.89    0.91
  17   1 -11    4.39    1.33
  17   1 -11    1.27    0.94
  17   1 -11    2.17    0.93
  15  -1 -11    0.91    0.69
  15  -1 -11   -0.20    0.58
  15  -1 -11    1.09    0.74
  15   1 -11    1.10    0.85
  15   1 -11   -0.31    0.65
  15   1 -11    0.23    0.66
  13  -1 -11    1.66    0.66
  13  -1 -11    0.69    0.58
  13  -1 -11    1.19    0.59
  13   1 -11   -0.01    0.54
  13   1 -11    1.39    0.71
  13   1 -11    1.33    0.68
  11  -1 -11    9.60    1.15
  11  -1 -11    8.71    1.05
  11  -1 -11    9.31    1.09
  11   1 -11   10.48    1.29
  11   1 -11    9.40    1.30
  11   1 -11    8.49    1.11
   9  -1 -11    4.78    0.71
   9  -1 -11    5.79    0.82
   9  -1 -11    5.17    0.78
   9   1 -11    5.01    0.85
   9   1 -11    6.61    1.02
   9   1 -11    7.52    1.04
   7  -1 -11   10.18    0.85
   7  -1 -11   11.78    0.99
   7  -1 -11    9.90    0.88
   7  -1 -11    9.01    0.85
   7   1 -11    7.89    0.93
   7   1 -11    9.70    1.09
   7   1 -11    8.87    1.02
   5  -1 -11   -0.39    0.21
   5  -1 -11    0.16    0.28
   5  -1 -11   -0.07    0.23
   5  -1 -11   -0.04    0.26
   5  -1 -11    0.22    0.26
   5  -1 -11    0.01    0.18
   5   1 -11   -0.32    0.36
   5   1 -11   -0.02    0.36
   3  -1 -11    9.00    0.68
   3  -1 -11    8.61    0.59
   3  -1 -11    9.02    0.62
   3  -1 -11    9.45    0.56
   3  -1 -11    8.27    0.59
   3   1 -11    9.75    0.95
   3   1 -11    9.38    0.95
   1  -1 -11    0.33    0.26
   1  -1 -11    0.61    0.29
  -1  -1  11    0.35    0.33
   1  -1 -11    0.42    0.22
   1   1 -11    0.66    0.39
   1   1 -11    0.59    0.34
   1  -1  11    0.04    0.32
  -1  -1 -11   -0.05    0.26
  -1  -1 -11    0.15    0.24
  -1   1 -11    0.08    0.31
   3  -1  11   35.02    1.64
  -3  -1 -11   35.05    1.57
  -3  -1 -11   34.51    1.63
   3  -1  11   32.55    1.54
  -3   1 -11   33.43    1.69
  -5  -1 -11   21.01    1.35
   5  -1  11   21.59    1.41
   5  -1  11   19.11    1.32
  -5  -1 -11   24.23    1.37
   5  -1  11   23.21    1.34
  -5   1 -11   19.96    1.37
   7  -1  11   28.96    1.65
   7  -1  11   27.55    1.76
  -7  -1 -11   29.12    1.68
  -7  -1 -11   26.61    1.67
  -7   1 -11   27.22    1.79
  -7   1 -11   30.31    1.75
  -9  -1 -11   10.95    1.36
  -9  -1 -11    8.32    1.18
  -9   1 -11    8.23    1.24
 -11  -1 -11    3.20    0.93
 -11  -1 -11    3.87    0.92
  16  -2 -11    1.24    0.69
  16  -2 -11    1.03    0.78
  16  -2 -11    0.36    0.69
  16   2 -11    2.06    0.92
  14  -2 -11    1.33    0.71
  14  -2 -11    1.53    0.70
  14  -2 -11    1.41    0.61
  14   2 -11    0.40    0.65
  14   2 -11   -0.23    0.66
  14   2 -11    0.39    0.69
  12  -2 -11   -0.43    0.45
  12  -2 -11    0.08    0.47
  12  -2 -11    0.27    0.47
  12   2 -11    0.64    0.63
  12   2 -11    0.80    0.64
  12   2 -11    0.34    0.69
  10  -2 -11   23.07    1.33
  10  -2 -11   24.01    1.43
  10  -2 -11   24.61    1.35
  10   2 -11   21.93    1.91
  10   2 -11   23.76    1.64
  10   2 -11   24.45    1.76
   8  -2 -11    2.21    0.47
   8  -2 -11    2.36    0.45
   8  -2 -11    1.86    0.44
   8  -2 -11    2.92    0.52
   8   2 -11    2.34    0.72
   8   2 -11    1.55    0.64
   6  -2 -11    4.57    0.70
   6  -2 -11    4.27    0.46
   6  -2 -11    4.50    0.49
   6  -2 -11    4.94    0.52
   6  -2 -11    4.62    0.43
   6  -2 -11    4.39    0.46
   6   2 -11    4.18    0.80
   6   2 -11    5.44    0.89
   4  -2 -11    0.43    0.37
   4   2 -11    0.01    0.41
   4   2 -11    0.12    0.38
   2  -2 -11   20.49    0.82
   2  -2 -11   20.90    0.81
  -2  -2  11   20.64    1.28
   2  -2 -11   19.37    1.14
   2   2 -11   18.25    1.25
   2   2 -11   20.11    1.30
   0  -2  11    6.59    0.86
   0  -2 -11    5.73    0.53
   0  -2 -11    6.02    0.57
   0  -2 -11    3.53    0.38
   0   2 -11    6.98    0.91
   0   2 -11    4.64    0.76
  -2  -2 -11    1.35    0.36
   2  -2  11    1.43    0.54
   2  -2  11    1.46    0.50
  -2  -2 -11    1.58    0.40
  -2  -2 -11    1.52    0.38
  -2   2 -11    1.66    0.55
   4  -2  11    2.96    0.64
   4  -2  11    3.36    0.73
  -4  -2 -11    2.91    0.57
  -4  -2 -11    2.14    0.55
  -4   2 -11    2.09    0.63
  -6  -2 -11    0.84    0.47
   6  -2  11    0.44    0.47
  -6  -2 -11    0.42    0.44
   6  -2  11    0.44    0.48
   6  -2  11   -0.23    0.45
  -6   2 -11   -0.28    0.43
   8  -2  11    2.75    0.80
   8  -2  11    1.21    0.66
  -8  -2 -11    2.12    0.70
  -8  -2 -11    3.09    0.78
   8  -2  11    2.13    0.71
 -10  -2 -11    0.41    0.59
  10  -2  11   -0.25    0.55
 -10  -2 -11   -0.08    0.48
 -12  -2 -11    1.17    0.74
 -12  -2 -11    0.87    0.65
  17  -3 -11    0.98    0.69
  17  -3 -11    0.59    0.78
  17  -3 -11   -0.28    0.75
  15  -3 -11    0.35    0.51
  15  -3 -11   -1.22    0.50
  15  -3 -11   -0.66    0.56
  13  -3 -11   -0.27    0.45
  13  -3 -11   -0.06    0.49
  13  -3 -11   -0.49    0.38
  13   3 -11    0.12    0.69
  11  -3 -11    8.90    0.91
  11  -3 -11    8.38    0.95
  11  -3 -11    8.03    1.01
  11   3 -11    6.71    1.25
  11   3 -11    7.72    1.36
   9  -3 -11    0.51    0.35
   9  -3 -11    0.50    0.31
   9  -3 -11    1.02    0.37
   9   3 -11   -0.07    0.58
   9   3 -11    0.00    0.63
   7  -3 -11    3.61    0.44
   7  -3 -11    2.77    0.70
   7  -3 -11    3.87    0.44
   7   3 -11    3.56    0.88
   7   3 -11    3.72    0.88
   5  -3 -11    6.91    0.93
   5   3 -11    7.12    1.06
   5   3 -11    6.54    1.04
  -3  -3  11   14.54    0.93
  -3  -3  11   14.63    1.38
   3  -3 -11   13.53    1.23
  -3  -3  11   16.83    1.47
   3   3 -11   16.10    1.45
   3   3 -11   14.68    1.45
  -1  -3  11    1.00    0.58
  -1  -3  11    0.67    0.39
   1   3 -11    0.66    0.51
   1   3 -11    0.98    0.53
  -1  -3 -11    0.01    0.17
  -1  -3 -11    0.42    0.28
  -1  -3 -11    0.29    0.26
  -1  -3 -11    0.11    0.25
   1  -3  11   -0.27    0.46
  -1  -3 -11    0.25    0.26
  -1   3 -11   -0.23    0.41
  -3  -3 -11    0.32    0.35
   3  -3  11    0.06    0.50
  -3  -3 -11   -0.20    0.31
   3  -3  11    0.55    0.49
  -3   3 -11    0.12    0.52
  -5  -3 -11   -0.29    0.36
  -5  -3 -11    0.01    0.38
   5  -3  11   -0.57    0.43
   5  -3  11    0.11    0.49
  -7  -3 -11   16.69    1.54
   7  -3  11    9.95    1.28
   7  -3  11    9.43    1.27
   7  -3  11    7.21    1.11
  -7  -3 -11   11.44    1.29
  -9  -3 -11    0.90    0.61
   9  -3  11    0.78    0.62
   9  -3  11   -0.52    0.52
   9  -3  11   -0.03    0.56
  -9  -3 -11   -0.86    0.45
  11  -3  11   -0.62    0.52
 -11  -3 -11   -0.91    0.48
 -11  -3 -11   -0.32    0.51
 -13  -3 -11    0.36    0.73
  16  -4 -11    1.44    0.67
  14  -4 -11    0.19    0.46
  14  -4 -11   -0.24    0.54
  14  -4 -11    0.54    0.59
  12  -4 -11    2.44    0.63
  12  -4 -11    2.17    0.50
  12  -4 -11    2.29    0.67
  10  -4 -11    2.07    0.48
  10  -4 -11    1.82    0.50
   8  -4 -11    4.02    0.43
   8  -4 -11    4.22    0.95
   8  -4 -11    4.40    0.52
   6  -4 -11    0.44    0.47
   4  -4 -11    0.34    0.49
  -2  -4  11    0.74    0.62
   2  -4 -11    0.02    0.42
  -2  -4  11   -0.06    0.56
  -2  -4  11   -0.13    0.38
   0  -4  11   -0.10    0.43
   0  -4 -11    0.11    0.29
   0  -4  11   -0.27    0.49
   0  -4 -11    0.16    0.24
   0  -4 -11   -0.22    0.19
   0  -4 -11    0.22    0.25
  -2  -4 -11   35.74    1.61
   2  -4  11   39.97    2.18
  -2  -4 -11   36.03    1.59
   4  -4  11    0.11    0.55
  -4  -4 -11   -0.56    0.30
  -4  -4 -11    0.71    0.46
   4  -4  11   -0.41    0.51
  -6  -4 -11    9.33    1.19
  -6  -4 -11   10.60    1.19
   6  -4  11   10.81    1.35
   6  -4  11   12.44    1.48
   6  -4  11   14.78    1.52
   8  -4  11    0.65    0.65
  -8  -4 -11    0.45    0.57
   8  -4  11    0.72    0.68
   8  -4  11   -0.04    0.62
  -8  -4 -11    1.92    0.66
  10  -4  11    0.42    0.65
 -10  -4 -11   -0.39    0.60
  10  -4  11    0.60    0.63
 -10  -4 -11    0.21    0.59
  10  -4  11   -0.65    0.59
  12  -4  11    0.36    0.69
 -12  -4 -11   -0.15    0.71
 -12  -4 -11    0.12    0.66
  14  -4  11    0.96    0.85
 -14  -4 -11    1.12    0.93
  13  -5 -11    0.04    0.55
  13  -5 -11    0.84    0.57
  11  -5 -11    0.89    0.45
  11  -5 -11    0.78    0.47
   9  -5 -11    0.32    0.34
   9  -5 -11    0.78    0.71
   9  -5 -11    0.36    0.32
   7  -5 -11   -0.16    0.54
   5  -5 -11    3.51    0.87
   3  -5 -11   -0.77    0.43
  -3  -5  11    0.02    0.67
  -3  -5  11   -0.36    0.47
   1  -5 -11    6.61    0.63
  -1  -5  11   10.78    1.43
  -1  -5  11    7.25    1.05
  -1  -5  11    8.02    1.27
   1  -5 -11    6.15    1.07
   1  -5  11    0.01    0.55
  -1  -5 -11    0.69    0.40
  -1  -5 -11    0.38    0.31
   1  -5  11    0.40    0.60
   3  -5  11   -0.17    0.57
  -3  -5 -11   -0.02    0.37
  -3  -5 -11   -0.11    0.38
  -5  -5 -11    1.05    0.50
   5  -5  11    0.71    0.74
   5  -5  11    2.66    0.87
  -5  -5 -11    0.79    0.53
   7  -5  11    2.40    0.82
   7  -5  11   -0.78    0.60
   7  -5  11    0.76    0.64
  -7  -5 -11    0.23    0.51
  -7  -5 -11   -0.06    0.52
  -9  -5 -11    0.68    0.67
   9  -5  11    1.20    0.79
  -9  -5 -11   -0.34    0.54
   9  -5  11   -0.77    0.65
   9  -5  11   -0.21    0.58
 -11  -5 -11   -0.11    0.57
 -11  -5 -11    0.10    0.70
  11  -5  11   -0.10    0.66
 -13  -5 -11    1.53    0.94
  13  -5  11    0.25    0.79
 -13  -5 -11   -0.01    0.79
  12  -6 -11   -0.67    0.43
  12  -6 -11   -0.25    0.45
  10  -6 -11    3.83    0.66
  10  -6 -11    2.91    0.60
  10  -6 -11    3.43    1.11
   8  -6 -11    1.24    0.87
   8  -6 -11    0.62    0.37
   6  -6 -11   -0.14    0.59
   6  -6 -11    0.23    0.31
   4  -6 -11    0.33    0.31
   4  -6 -11    0.63    0.60
   2  -6 -11    3.81    0.57
  -2  -6  11    1.85    0.77
  -2  -6  11    2.76    1.01
  -2  -6  11    0.88    0.81
   2  -6 -11    4.09    0.96
   0  -6  11    0.64    0.71
   0  -6  11    1.32    0.75
   0  -6  11   -0.88    0.59
   0  -6 -11   -0.80    0.44
   0  -6 -11    0.90    0.41
   2  -6  11    1.09    0.73
  -2  -6 -11    1.26    0.46
  -2  -6 -11    0.74    0.48
   2  -6  11    0.72    0.70
   4  -6  11    0.58    0.76
  -4  -6 -11   -0.16    0.39
  -4  -6 -11    0.45    0.52
  -6  -6 -11    1.57    0.66
   6  -6  11   -0.17    0.67
   6  -6  11    0.84    0.77
  -6  -6 -11   -0.35    0.50
  -8  -6 -11    2.36    0.91
  -8  -6 -11    2.10    0.81
   8  -6  11    3.00    0.98
   8  -6  11    3.00    1.10
   8  -6  11    3.77    1.10
  10  -6  11    0.17    0.90
 -10  -6 -11    0.93    0.81
  10  -6  11    0.60    0.91
 -10  -6 -11   -0.30    0.63
  10  -6  11   -0.06    0.74
   9  -7 -11   -0.38    0.43
   9  -7 -11    0.76    0.90
   9  -7 -11    0.11    0.41
   7  -7 -11    0.42    0.42
   7  -7 -11   -1.12    0.66
   5  -7 -11    0.51    0.81
   5  -7 -11    1.94    0.51
   3  -7 -11   -0.14    0.66
   3  -7 -11    0.63    0.40
  -1  -7  11    1.02    0.82
  -1  -7  11   -0.40    0.73
   1  -7 -11    0.60    0.54
  -1  -7  11    0.92    0.76
   1  -7 -11    0.01    0.65
   1  -7  11    1.13    0.86
   1  -7  11   -0.18    0.74
  -1  -7 -11    1.30    0.81
  -1  -7 -11    0.82    0.56
   3  -7  11    0.52    0.81
  -3  -7 -11    0.92    0.73
   3  -7  11    1.20    0.80
  -3  -7 -11    0.83    0.61
  -5  -7 -11    0.39    0.68
   5  -7  11    0.54    0.77
  -5  -7 -11    0.13    0.55
   5  -7  11    0.24    0.86
  -7  -7 -11    1.63    0.85
   7  -7  11    1.10    1.02
   7  -7  11    1.69    0.89
   7  -7  11    1.62    0.96
  -7  -7 -11    1.14    0.73
   4  -8 -11    1.88    1.00
   4  -8 -11    0.95    0.53
   2  -8 -11    1.71    0.64
   2  -8 -11    1.92    0.96
   0  -8 -11   -0.10    0.51
   0  -8 -11   -0.44    0.74
  -2  -8 -11   -0.02    0.73
   2  -8  11   -0.16    0.91
   2  -8  11   -0.37    0.86
  -2  -8 -11   -0.49    0.54
  18   0 -12    0.78    0.98
  18   0 -12    0.99    0.89
  18   0 -12    0.99    0.94
  16   0 -12    1.60    0.86
  16   0 -12    1.60    0.84
  16   0 -12    1.93    0.93
  14   0 -12    2.85    0.85
  14   0 -12    2.29    0.84
  14   0 -12    2.28    0.77
  12   0 -12    0.82    0.55
  12   0 -12    2.18    0.70
  12   0 -12    1.57    0.68
  10   0 -12    0.41    0.51
  10   0 -12    1.62    0.57
  10   0 -12    0.98    0.61
   8   0 -12    8.63    0.97
   8   0 -12    8.44    1.03
   8   0 -12    7.84    0.91
   6   0 -12   23.03    1.31
   6   0 -12   23.20    1.30
   6   0 -12   21.80    1.23
   4   0 -12   -0.02    0.30
   4   0 -12    0.17    0.32
   4   0 -12    0.01    0.36
   2   0 -12   19.47    1.15
   2   0 -12   20.13    1.10
   2   0 -12   18.49    1.09
   0   0 -12   47.08    1.88
  -2   0 -12   -0.33    0.27
  -4   0 -12    1.11    0.47
  -4   0 -12    0.57    0.43
  -6   0 -12   -0.03    0.41
  -6   0 -12    0.34    0.45
  -8   0 -12  114.38    4.44
  -8   0 -12  121.02    4.34
 -10   0 -12    4.29    0.98
 -10   0 -12    2.29    0.79
  17  -1 -12   -1.15    0.63
  17  -1 -12    0.08    0.81
  17  -1 -12    0.17    0.66
  17   1 -12   -0.59    0.74
  17   1 -12   -0.86    0.65
  17   1 -12    1.50    0.98
  15  -1 -12    0.59    0.72
  15  -1 -12    1.58    0.83
  15  -1 -12    1.76    0.76
  15   1 -12    2.22    0.86
  15   1 -12    0.37    0.69
  15   1 -12    0.04    0.70
  13  -1 -12   -0.22    0.44
  13  -1 -12    0.48    0.61
  13  -1 -12    0.01    0.54
  13   1 -12    0.51    0.66
  13   1 -12    0.27    0.63
  13   1 -12    0.32    0.50
  11  -1 -12    0.06    0.43
  11  -1 -12   -0.06    0.43
  11  -1 -12    0.09    0.44
  11   1 -12   -0.52    0.44
  11   1 -12   -0.03    0.47
  11   1 -12   -0.70    0.48
   9  -1 -12    0.67    0.44
   9  -1 -12    1.07    0.46
   9  -1 -12    0.21    0.38
   9   1 -12    0.20    0.45
   9   1 -12    0.11    0.47
   9   1 -12    0.63    0.53
   7  -1 -12    1.03    0.39
   7  -1 -12    0.74    0.38
   7  -1 -12    0.21    0.32
   7  -1 -12    1.05    0.44
   7   1 -12    0.59    0.51
   7   1 -12    0.61    0.46
   7   1 -12    0.19    0.41
   5  -1 -12    7.76    0.73
   5  -1 -12    6.93    0.62
   5  -1 -12    7.60    0.72
   5  -1 -12    7.42    0.66
   5  -1 -12    7.06    0.70
   5   1 -12    6.17    0.86
   5   1 -12    6.49    0.88
   3  -1 -12   46.49    1.71
   3  -1 -12   50.79    1.70
   3  -1 -12   47.63    1.74
   3   1 -12   49.06    2.08
   3   1 -12   48.09    2.05
   1  -1 -12   12.02    0.78
   1  -1 -12   11.95    0.78
   1  -1 -12   13.08    0.72
  -1  -1  12   12.16    0.98
   1   1 -12   11.62    1.10
   1   1 -12   12.37    1.14
  -1  -1 -12    0.90    0.38
  -1  -1 -12    1.87    0.40
   1  -1  12    1.71    0.48
  -1   1 -12    2.24    0.54
  -3  -1 -12   20.11    1.23
  -3  -1 -12   20.63    1.22
   3  -1  12   19.62    1.19
  -3   1 -12   20.97    1.34
  -5  -1 -12   -0.08    0.35
  -5  -1 -12    0.05    0.36
   5  -1  12    0.52    0.47
   5  -1  12   -0.01    0.43
  -5   1 -12    0.12    0.41
  -7  -1 -12    0.78    0.55
  -7  -1 -12    1.70    0.63
  -7   1 -12    2.21    0.73
  -7   1 -12    1.89    0.66
  -9  -1 -12   12.01    1.40
  -9  -1 -12   11.80    1.43
  -9   1 -12   13.81    1.61
 -11  -1 -12    3.38    0.99
 -11  -1 -12    1.48    0.73
  16  -2 -12    0.32    0.76
  16  -2 -12    1.13    0.69
  16  -2 -12   -0.32    0.63
  16   2 -12    0.30    0.81
  14  -2 -12   -0.62    0.48
  14  -2 -12   -0.38    0.45
  14  -2 -12    0.16    0.58
  14   2 -12    0.20    0.70
  14   2 -12    0.35    0.72
  14   2 -12    1.04    0.77
  12  -2 -12    0.12    0.41
  12  -2 -12    0.48    0.52
  12  -2 -12    0.71    0.57
  12   2 -12    0.40    0.66
  12   2 -12   -0.54    0.56
  12   2 -12    0.86    0.68
  10  -2 -12    4.61    0.68
  10  -2 -12    5.62    0.81
  10  -2 -12    6.61    0.82
  10   2 -12    7.11    1.17
  10   2 -12    4.85    0.96
  10   2 -12    6.07    1.04
   8  -2 -12   11.50    0.79
   8  -2 -12   12.80    0.83
   8  -2 -12   11.30    0.96
   8  -2 -12   13.24    0.89
   8   2 -12    9.88    1.22
   8   2 -12   13.73    1.44
   6  -2 -12    0.26    0.25
   6  -2 -12    0.06    0.20
   6  -2 -12   -0.06    0.25
   6  -2 -12   -0.45    0.31
   6  -2 -12    0.21    0.28
   6  -2 -12    0.08    0.22
   6   2 -12   -0.27    0.44
   6   2 -12    0.22    0.49
   4  -2 -12    4.02    0.61
   4  -2 -12    3.98    0.38
   4  -2 -12    4.39    0.41
   4  -2 -12    3.88    0.39
   4   2 -12    2.78    0.67
   4   2 -12    3.92    0.78
   2  -2 -12    3.57    0.39
   2  -2 -12    2.25    0.36
   2  -2 -12    3.39    0.38
   2  -2 -12    1.93    0.49
   2  -2 -12    3.52    0.37
  -2  -2  12    1.75    0.57
   2   2 -12    3.34    0.73
   2   2 -12    1.98    0.58
   0  -2 -12   21.34    1.03
   0  -2 -12   23.29    1.05
   0  -2  12   23.81    1.33
   0  -2  12   23.83    1.44
   0  -2 -12   24.09    1.07
   0   2 -12   22.16    1.39
  -2  -2 -12   10.87    0.80
   2  -2  12    8.54    0.99
  -2  -2 -12   10.14    0.91
  -2  -2 -12   10.49    0.83
   2  -2  12   10.38    1.10
  -2   2 -12    9.01    1.09
  -4  -2 -12    5.99    0.80
   4  -2  12    7.41    0.93
  -4  -2 -12    6.25    0.83
   4  -2  12    5.51    0.91
  -4   2 -12    6.53    0.96
   6  -2  12    2.95    0.78
   6  -2  12    4.50    0.88
  -6  -2 -12    5.82    0.89
  -6  -2 -12    4.41    0.82
   6  -2  12    4.44    0.83
  -6   2 -12    4.30    0.89
  -8  -2 -12    6.38    1.02
  -8  -2 -12    6.70    1.08
 -10  -2 -12   17.43    1.79
 -10  -2 -12   15.08    1.65
 -12  -2 -12   -0.49    0.55
 -12  -2 -12   -0.57    0.58
  15  -3 -12    0.42    0.63
  15  -3 -12   -0.23    0.49
  15  -3 -12    0.05    0.63
  13  -3 -12    1.25    0.58
  13  -3 -12    0.36    0.57
  13  -3 -12    0.60    0.48
  13   3 -12   -0.21    0.69
  11  -3 -12    4.54    0.66
  11  -3 -12    3.36    0.66
  11  -3 -12    4.52    0.78
  11   3 -12    6.18    1.24
  11   3 -12    4.06    1.10
   9  -3 -12    1.02    0.40
   9  -3 -12    1.73    0.48
   9  -3 -12    1.38    0.35
   9   3 -12    0.28    0.60
   9   3 -12    2.55    0.88
   7  -3 -12   16.27    0.83
   7  -3 -12   16.28    0.87
   7  -3 -12   18.20    1.53
   7   3 -12   15.20    1.59
   7   3 -12   18.88    1.79
   5  -3 -12   -0.17    0.43
   5   3 -12   -0.13    0.49
   5   3 -12    0.69    0.56
   3  -3 -12    0.80    0.48
   3   3 -12    1.07    0.63
   3   3 -12    0.20    0.55
   1  -3 -12    3.04    0.35
  -1  -3  12    2.98    0.78
   1   3 -12    3.37    0.73
   1   3 -12    3.19    0.79
  -1  -3 -12   33.30    1.43
  -1  -3 -12   35.22    1.46
  -1  -3 -12   35.25    1.35
  -1  -3 -12   37.20    1.50
   1  -3  12   37.16    1.94
  -1   3 -12   34.89    1.95
   3  -3  12    2.30    0.69
  -3  -3 -12    2.60    0.55
  -3  -3 -12    2.46    0.54
   3  -3  12    3.49    0.78
  -3   3 -12    3.04    0.79
   5  -3  12    0.75    0.61
   5  -3  12   -0.56    0.51
  -5  -3 -12   -0.22    0.38
  -5  -3 -12   -0.46    0.32
   7  -3  12   10.35    1.31
  -7  -3 -12   10.41    1.28
   7  -3  12    9.78    1.25
  -7  -3 -12    9.26    1.18
   7  -3  12    8.85    1.25
  -9  -3 -12    0.70    0.61
  -9  -3 -12    1.88    0.75
   9  -3  12    0.14    0.58
 -11  -3 -12    1.00    0.70
 -11  -3 -12    1.09    0.73
 -13  -3 -12    0.09    0.66
  14  -4 -12    2.98    0.84
  14  -4 -12    1.37    0.52
  14  -4 -12    1.67    0.74
  12  -4 -12    1.38    0.55
  12  -4 -12    0.94    0.36
  12  -4 -12    1.32    0.58
  10  -4 -12    0.13    0.33
  10  -4 -12    1.27    0.48
   8  -4 -12    1.12    0.35
   8  -4 -12    1.13    0.68
   6  -4 -12    4.15    0.88
   4  -4 -12    0.68    0.54
   2  -4 -12    0.08    0.51
  -2  -4  12    1.02    0.70
  -2  -4  12    1.10    0.67
  -2  -4  12    1.22    0.55
   0  -4 -12   73.92    2.22
   0  -4  12   71.66    3.16
   0  -4  12   75.39    2.84
   0  -4 -12   69.19    2.34
   2  -4  12    0.55    0.57
  -2  -4 -12    1.75    0.44
  -2  -4 -12    1.78    0.47
   4  -4  12    1.86    0.78
  -4  -4 -12    2.64    0.61
   4  -4  12    4.52    0.98
  -4  -4 -12    1.82    0.55
   6  -4  12    0.19    0.56
  -6  -4 -12    0.09    0.38
   6  -4  12   -0.12    0.59
  -6  -4 -12   -0.44    0.42
   6  -4  12    0.00    0.61
  -8  -4 -12    2.03    0.69
   8  -4  12    1.36    0.76
   8  -4  12    3.56    0.95
   8  -4  12    2.74    0.88
  -8  -4 -12    3.59    0.86
 -10  -4 -12   -0.70    0.57
  10  -4  12    0.48    0.63
 -10  -4 -12   -0.14    0.53
  12  -4  12   -0.24    0.66
 -12  -4 -12   -0.43    0.57
 -12  -4 -12    0.80    0.76
 -14  -4 -12    0.03    0.73
  13  -5 -12    0.43    0.58
  13  -5 -12    0.11    0.53
  11  -5 -12   -0.09    0.37
  11  -5 -12   -0.19    0.40
   9  -5 -12    3.16    0.48
   9  -5 -12    2.19    0.46
   9  -5 -12    2.88    0.94
   7  -5 -12    0.17    0.60
   5  -5 -12    7.10    1.14
   3  -5 -12   -0.29    0.49
   1  -5 -12    5.52    0.59
  -1  -5  12    4.48    1.03
  -1  -5  12    4.54    1.02
  -1  -5  12    5.20    0.93
   1  -5 -12    4.23    0.98
  -1  -5 -12   12.35    0.82
  -1  -5 -12   13.76    0.98
   1  -5  12   12.56    1.54
   1  -5  12   12.89    1.40
   3  -5  12    8.21    1.30
  -3  -5 -12    8.54    0.92
  -3  -5 -12    9.39    1.06
  -5  -5 -12   -0.05    0.41
  -5  -5 -12    0.55    0.53
   5  -5  12    1.38    0.85
   5  -5  12    1.18    0.72
  -7  -5 -12    4.11    0.97
  -7  -5 -12    4.61    0.93
   7  -5  12    3.34    0.98
   7  -5  12    4.60    1.06
   7  -5  12    3.24    1.00
  -9  -5 -12    5.30    1.13
  -9  -5 -12    5.16    1.04
   9  -5  12    2.84    0.97
  11  -5  12    1.03    0.81
 -11  -5 -12    1.77    0.83
 -11  -5 -12    2.58    1.05
 -13  -5 -12    0.86    0.93
  13  -5  12    0.76    0.84
 -13  -5 -12    1.87    0.93
  12  -6 -12    0.21    0.50
  12  -6 -12    0.53    0.51
  10  -6 -12    0.39    0.41
  10  -6 -12   -0.84    0.70
  10  -6 -12   -0.13    0.40
   8  -6 -12    0.62    0.34
   8  -6 -12    0.80    0.82
   6  -6 -12    0.22    0.70
   4  -6 -12    3.60    0.96
   2  -6 -12   -0.13    0.49
   2  -6 -12    0.09    0.34
   0  -6  12    1.70    0.81
   0  -6 -12    1.69    0.74
   0  -6  12    2.40    0.95
   0  -6 -12    1.18    0.52
  -2  -6 -12    0.34    0.39
   2  -6  12    0.95    0.73
   2  -6  12   -0.02    0.70
  -2  -6 -12    0.99    0.53
   4  -6  12    0.85    0.79
  -4  -6 -12    0.31    0.46
  -4  -6 -12   -0.08    0.49
   6  -6  12   -0.81    0.69
  -6  -6 -12    0.25    0.50
   6  -6  12    0.07    0.74
  -6  -6 -12   -0.28    0.51
   8  -6  12   -0.54    0.77
  -8  -6 -12   -0.75    0.53
   8  -6  12   -1.13    0.56
  -8  -6 -12    0.23    0.58
 -10  -6 -12   -0.04    0.70
  10  -6  12    0.48    0.72
 -10  -6 -12   -0.27    0.71
   9  -7 -12   -0.59    0.86
   9  -7 -12   -0.10    0.45
   9  -7 -12    1.35    0.48
   7  -7 -12    2.50    1.09
   7  -7 -12    3.88    0.65
   5  -7 -12    1.01    0.44
   5  -7 -12    0.53    0.79
   3  -7 -12    0.71    0.72
   3  -7 -12    0.32    0.41
   1  -7 -12    4.84    0.77
   1  -7 -12    4.85    1.12
  -1  -7 -12    9.61    1.49
  -1  -7 -12   10.16    1.22
   1  -7  12   11.43    1.64
  -3  -7 -12    0.33    0.52
  -3  -7 -12    0.21    0.64
   3  -7  12    0.68    0.88
   5  -7  12    0.45    0.87
  -5  -7 -12   -0.18    0.52
  -5  -7 -12    0.34    0.67
  -7  -7 -12    0.05    0.65
   7  -7  12    0.06    0.78
  -7  -7 -12   -0.01    0.57
   2  -8 -12    0.63    0.84
   2  -8 -12    0.34    0.52
   0  -8 -12   -0.63    0.70
   0  -8 -12   -0.09    0.54
  16   0 -13   -0.60    0.63
  16   0 -13    0.62    0.76
  16   0 -13   -0.48    0.76
  14   0 -13    0.31    0.55
  14   0 -13   -0.29    0.61
  14   0 -13    0.24    0.67
  12   0 -13   -0.03    0.50
  12   0 -13   -0.13    0.43
  12   0 -13   -0.26    0.51
  10   0 -13   -0.56    0.40
  10   0 -13    0.45    0.46
  10   0 -13    0.30    0.43
   8   0 -13   -0.06    0.35
   8   0 -13   -0.09    0.39
   8   0 -13   -0.33    0.40
   6   0 -13   -0.06    0.35
   6   0 -13   -0.33    0.34
   6   0 -13    0.04    0.35
   4   0 -13   -0.12    0.36
   4   0 -13    0.38    0.38
   4   0 -13   -0.24    0.28
   2   0 -13   -0.12    0.30
   2   0 -13    0.36    0.33
   0   0 -13   -0.20    0.28
  -2   0 -13   -0.07    0.33
  -4   0 -13    0.14    0.40
  -4   0 -13   -0.61    0.32
  -6   0 -13    0.00    0.44
  -6   0 -13   -0.19    0.41
  -8   0 -13   -0.39    0.47
  -8   0 -13   -0.45    0.46
 -10   0 -13    0.64    0.63
 -10   0 -13    0.19    0.67
  17  -1 -13    0.73    0.83
  17  -1 -13    0.00    0.66
  17  -1 -13   -0.82    0.72
  17   1 -13    0.18    0.84
  17   1 -13   -0.84    0.63
  17   1 -13   -0.97    0.82
  15  -1 -13    4.03    1.09
  15  -1 -13    4.31    1.06
  15  -1 -13    3.15    0.86
  15   1 -13    4.27    1.11
  15   1 -13    2.64    1.02
  15   1 -13    3.54    1.08
  13  -1 -13    2.68    0.70
  13  -1 -13    4.87    0.98
  13  -1 -13    5.00    0.96
  13   1 -13    4.21    0.97
  13   1 -13    6.46    1.15
  13   1 -13    3.11    0.96
  11  -1 -13    7.67    1.00
  11  -1 -13    9.57    1.09
  11  -1 -13    7.87    1.10
  11   1 -13    8.24    1.16
  11   1 -13    8.43    1.20
  11   1 -13    5.57    1.05
   9  -1 -13    1.33    0.48
   9  -1 -13    2.04    0.58
   9  -1 -13    1.50    0.46
   9   1 -13    1.71    0.65
   9   1 -13    0.76    0.51
   9   1 -13    0.99    0.52
   7  -1 -13    6.39    0.71
   7  -1 -13    4.72    0.70
   7  -1 -13    6.38    0.75
   7   1 -13    6.01    0.91
   7   1 -13    5.31    0.85
   5  -1 -13   59.52    2.13
   5  -1 -13   56.62    2.00
   5  -1 -13   57.63    2.09
   5   1 -13   58.96    2.44
   5   1 -13   59.63    2.46
   3  -1 -13   22.10    1.00
   3  -1 -13   20.74    1.08
   3  -1 -13   21.39    1.07
   3   1 -13   23.48    1.36
   3   1 -13   23.28    1.38
   1  -1 -13   14.77    0.93
   1  -1 -13   14.22    0.90
   1  -1 -13   14.52    0.84
   1   1 -13   13.96    1.23
  -1  -1 -13   -0.06    0.30
   1  -1  13    0.08    0.37
  -1  -1 -13    0.09    0.28
  -1   1 -13    0.41    0.41
  -3  -1 -13   24.45    1.41
  -3  -1 -13   24.39    1.37
  -3   1 -13   22.13    1.42
  -5  -1 -13   16.21    1.45
  -5  -1 -13   15.67    1.42
  -5   1 -13   16.89    1.52
  -7  -1 -13   38.46    2.11
  -7  -1 -13   38.56    2.13
  -7   1 -13   43.64    2.37
  -7   1 -13   42.55    2.22
  -9  -1 -13    0.03    0.52
  -9  -1 -13    0.12    0.56
  -9   1 -13    0.94    0.72
 -11  -1 -13    4.16    1.03
 -11  -1 -13    5.51    1.14
  16  -2 -13    1.32    0.75
  16  -2 -13    2.11    0.86
  16  -2 -13    1.56    0.72
  16   2 -13    0.73    0.76
  14  -2 -13    0.46    0.62
  14  -2 -13    0.48    0.54
  14  -2 -13    0.39    0.59
  14   2 -13    0.81    0.76
  14   2 -13    0.58    0.74
  14   2 -13    2.09    0.89
  12  -2 -13   -0.15    0.45
  12  -2 -13    0.99    0.48
  12  -2 -13    0.25    0.49
  12   2 -13    1.20    0.76
  12   2 -13    2.00    0.80
  12   2 -13    0.59    0.60
  10  -2 -13    1.21    0.48
  10  -2 -13    0.45    0.44
  10  -2 -13    1.29    0.44
  10   2 -13    1.44    0.72
  10   2 -13    1.72    0.70
   8  -2 -13    0.23    0.30
   8  -2 -13    0.25    0.34
   8  -2 -13    0.08    0.33
   8  -2 -13    0.23    0.32
   8   2 -13   -0.41    0.50
   8   2 -13    0.96    0.55
   6  -2 -13    0.25    0.29
   6  -2 -13    0.57    0.41
   6  -2 -13    0.09    0.23
   6  -2 -13   -0.30    0.22
   6  -2 -13   -0.18    0.25
   6  -2 -13   -0.51    0.24
   6   2 -13    0.13    0.46
   6   2 -13    0.22    0.49
   4  -2 -13   17.54    0.81
   4  -2 -13   17.55    1.09
   4  -2 -13   15.54    0.69
   4  -2 -13   16.98    0.81
   4  -2 -13   16.30    0.77
   4   2 -13   18.02    1.54
   4   2 -13   18.77    1.56
   2  -2 -13    0.91    0.30
   2  -2 -13    0.57    0.25
   2  -2 -13    0.52    0.22
   2  -2 -13    0.02    0.23
   2  -2 -13    0.30    0.24
   2  -2 -13   -0.04    0.32
   2   2 -13    0.36    0.46
   2   2 -13    0.25    0.43
   0  -2 -13    3.43    0.44
   0  -2  13    4.11    0.71
   0  -2 -13    2.27    0.44
   0  -2 -13    2.56    0.45
   0  -2 -13    3.13    0.48
   0   2 -13    4.57    0.79
  -2  -2 -13    5.46    0.68
   2  -2  13    5.35    0.82
  -2  -2 -13    5.86    0.72
  -2   2 -13    6.01    0.91
  -4  -2 -13    0.50    0.44
  -4  -2 -13    0.29    0.39
   4  -2  13    1.77    0.62
  -4   2 -13    0.30    0.51
  -6  -2 -13    0.66    0.50
  -6  -2 -13   -0.01    0.40
  -6   2 -13    0.06    0.55
  -8  -2 -13    0.59    0.59
  -8  -2 -13   -0.01    0.46
 -10  -2 -13   -1.09    0.45
 -10  -2 -13   -0.09    0.49
 -12  -2 -13    3.65    1.01
 -12  -2 -13    5.81    1.21
  15  -3 -13    1.91    0.69
  15  -3 -13    1.12    0.76
  15  -3 -13    2.51    0.90
  15   3 -13    2.01    1.07
  13  -3 -13    1.71    0.69
  13  -3 -13    0.73    0.42
  13  -3 -13    0.40    0.55
  13   3 -13   -0.04    0.75
  11  -3 -13   12.56    1.22
  11  -3 -13   10.83    0.91
  11  -3 -13   12.49    1.12
  11   3 -13   11.30    1.60
  11   3 -13   16.25    1.82
   9  -3 -13    1.72    0.44
   9  -3 -13    1.83    0.49
   9  -3 -13    2.05    0.37
   9   3 -13    4.11    1.03
   9   3 -13    2.29    0.91
   7  -3 -13   16.07    1.45
   7  -3 -13   15.40    0.82
   7   3 -13   15.66    1.67
   7   3 -13   12.88    1.56
   5  -3 -13    7.29    0.98
   5   3 -13    9.57    1.27
   5   3 -13   10.18    1.30
   3  -3 -13    6.81    0.95
   3   3 -13    8.30    1.16
   3   3 -13    7.02    1.09
   1  -3 -13   14.91    0.74
   1  -3 -13   15.39    0.77
   1   3 -13   15.69    1.54
   1   3 -13   14.09    1.41
   1  -3  13    0.85    0.57
  -1  -3 -13    0.32    0.32
   1  -3  13    0.00    0.52
  -1  -3 -13    0.08    0.26
  -1   3 -13    0.38    0.53
  -3  -3 -13   27.59    1.45
  -3  -3 -13   25.64    1.42
   3  -3  13   25.26    1.63
   3  -3  13   25.33    1.72
  -3   3 -13   29.70    1.85
  -5  -3 -13    3.34    0.70
  -5  -3 -13    3.01    0.67
   5  -3  13    3.02    0.78
   7  -3  13   11.39    1.40
  -7  -3 -13   11.91    1.37
  -7  -3 -13   12.21    1.36
  -9  -3 -13    1.73    0.68
  -9  -3 -13    3.55    0.91
 -11  -3 -13   10.76    1.56
 -11  -3 -13    8.12    1.43
 -13  -3 -13    1.65    0.92
  14  -4 -13    0.20    0.61
  14  -4 -13   -0.27    0.35
  14  -4 -13   -0.37    0.55
  12  -4 -13    0.65    0.55
  12  -4 -13    0.41    0.51
  10  -4 -13    0.52    0.35
  10  -4 -13    0.24    0.36
   8  -4 -13    0.04    0.28
   8  -4 -13   -0.60    0.55
   6  -4 -13    1.31    0.67
   4  -4 -13    5.60    0.98
   2  -4 -13    2.56    0.78
   0  -4 -13    5.58    0.59
  -2  -4 -13    1.75    0.46
   2  -4  13    2.83    0.83
  -2  -4 -13    2.86    0.57
   4  -4  13    1.34    0.69
   4  -4  13    0.13    0.59
  -4  -4 -13    0.75    0.47
  -4  -4 -13    0.33    0.40
  -6  -4 -13    3.38    0.79
  -6  -4 -13    4.94    0.89
   6  -4  13    1.43    0.76
  -8  -4 -13    2.87    0.83
   8  -4  13    5.17    1.12
  -8  -4 -13    6.27    1.13
 -10  -4 -13    2.25    0.79
 -10  -4 -13    1.99    0.86
 -12  -4 -13    0.90    0.76
 -12  -4 -13    0.88    0.83
 -14  -4 -13    0.90    0.91
  13  -5 -13    4.26    0.86
  13  -5 -13    3.08    0.76
  11  -5 -13    0.48    0.42
  11  -5 -13   -0.08    0.42
   9  -5 -13    0.08    0.33
   9  -5 -13   -0.26    0.27
   9  -5 -13    0.49    0.71
   7  -5 -13   -0.82    0.43
   5  -5 -13   -0.51    0.47
   3  -5 -13    0.16    0.55
   1  -5 -13    0.16    0.28
   1  -5 -13    1.11    0.71
  -1  -5 -13    1.80    0.49
  -1  -5 -13    0.87    0.34
   3  -5  13    1.67    0.74
  -3  -5 -13    0.25    0.40
   3  -5  13   -0.03    0.68
  -3  -5 -13    0.57    0.41
  -5  -5 -13    2.11    0.62
  -5  -5 -13    1.74    0.61
   5  -5  13    1.75    0.86
  -7  -5 -13    8.31    1.28
  -7  -5 -13    5.36    1.00
   7  -5  13    6.42    1.29
  -9  -5 -13   -0.17    0.63
   9  -5  13    0.57    0.68
  -9  -5 -13   -0.01    0.52
 -11  -5 -13   -0.69    0.70
  11  -5  13   -0.03    0.73
 -11  -5 -13    1.24    0.76
  10  -6 -13   -0.19    0.38
  10  -6 -13   -0.75    0.76
  10  -6 -13    0.77    0.46
   8  -6 -13    0.63    0.76
   6  -6 -13    1.57    0.85
   4  -6 -13    4.13    1.06
   2  -6 -13    0.22    0.32
   2  -6 -13    0.04    0.63
   0  -6 -13   -0.28    0.37
   0  -6 -13   -0.37    0.54
  -2  -6 -13    1.42    0.54
  -2  -6 -13    0.99    0.41
  -4  -6 -13    7.03    1.05
  -4  -6 -13    4.54    0.80
  -6  -6 -13   -1.09    0.46
  -6  -6 -13    0.12    0.52
   8  -6  13    0.72    0.78
  -8  -6 -13    0.41    0.70
  -8  -6 -13    0.28    0.60
 -10  -6 -13   -0.16    0.76
  10  -6  13    1.26    0.98
 -10  -6 -13    0.19    0.69
   7  -7 -13   -0.14    0.75
   7  -7 -13    0.48    0.39
   5  -7 -13    0.33    0.41
   5  -7 -13    0.23    0.75
   3  -7 -13   -0.37    0.37
   3  -7 -13   -0.02    0.72
   1  -7 -13    1.80    0.52
   1  -7 -13    0.31    0.79
  -1  -7 -13    1.73    0.83
  -1  -7 -13    0.30    0.52
  -3  -7 -13    0.79    0.57
  -3  -7 -13    0.28    0.69
  -5  -7 -13    0.51    0.56
  -5  -7 -13    0.09    0.53
   7  -7  13    0.60    0.84
  -7  -7 -13   -0.63    0.61
  -7  -7 -13   -0.69    0.57
  16   0 -14    0.55    0.69
  16   0 -14    1.66    0.89
  16   0 -14    1.40    0.99
  14   0 -14    0.18    0.57
  14   0 -14    0.86    0.71
  14   0 -14    0.81    0.77
  12   0 -14    0.34    0.47
  12   0 -14    0.09    0.54
  12   0 -14   -0.02    0.59
  10   0 -14    2.04    0.61
  10   0 -14    0.72    0.56
  10   0 -14    1.12    0.53
   8   0 -14    6.94    0.95
   8   0 -14    8.62    1.02
   8   0 -14    6.60    0.88
   6   0 -14   18.89    1.23
   6   0 -14   20.40    1.23
   6   0 -14   21.59    1.33
   4   0 -14    1.77    0.52
   4   0 -14    1.28    0.44
   2   0 -14    5.58    0.75
   2   0 -14    6.52    0.83
   0   0 -14  163.85    5.04
  -2   0 -14    0.19    0.40
  -4   0 -14   12.24    1.21
  -4   0 -14   12.85    1.34
  -6   0 -14    6.01    0.97
  -6   0 -14    3.37    0.81
  -8   0 -14    5.69    1.07
  -8   0 -14    5.26    1.00
 -10   0 -14   15.36    1.75
 -10   0 -14   12.77    1.56
  17  -1 -14    0.41    0.64
  17  -1 -14    2.07    1.04
  17  -1 -14    0.56    0.77
  17   1 -14    1.00    0.99
  17   1 -14    0.24    0.86
  17   1 -14    1.09    0.88
  15  -1 -14    0.45    0.70
  15  -1 -14    0.74    0.75
  15  -1 -14   -0.14    0.53
  15   1 -14    1.14    0.73
  15   1 -14    0.78    0.84
  15   1 -14    0.52    0.79
  13  -1 -14    4.92    1.00
  13  -1 -14    3.83    0.82
  13  -1 -14    5.02    1.02
  13   1 -14    4.65    0.98
  13   1 -14    5.69    1.12
  13   1 -14    5.32    1.15
  11  -1 -14    1.64    0.66
  11  -1 -14    3.30    0.70
  11  -1 -14    3.04    0.74
  11   1 -14    3.61    0.92
  11   1 -14    2.35    0.77
  11   1 -14    1.95    0.73
   9  -1 -14    4.48    0.71
   9  -1 -14    5.71    0.86
   9  -1 -14    5.00    0.72
   9   1 -14    5.28    0.91
   9   1 -14    4.60    0.91
   9   1 -14    5.45    0.90
   7  -1 -14    0.35    0.34
   7  -1 -14    0.25    0.38
   7  -1 -14    0.26    0.37
   7   1 -14   -0.37    0.43
   7   1 -14   -0.57    0.37
   5  -1 -14    3.27    0.56
   5  -1 -14    4.18    0.58
   5  -1 -14    3.07    0.51
   5   1 -14    1.95    0.66
   5   1 -14    2.96    0.70
   3  -1 -14    0.42    0.37
   3  -1 -14    0.37    0.32
   3   1 -14    0.25    0.43
   3   1 -14    0.71    0.47
   1  -1 -14   -0.13    0.26
   1  -1 -14    0.07    0.29
   1   1 -14   -0.01    0.37
  -1  -1 -14    0.11    0.33
  -1   1 -14    0.00    0.41
  -3  -1 -14    0.39    0.42
  -3  -1 -14    1.01    0.43
  -3   1 -14    1.50    0.57
  -5  -1 -14    2.81    0.68
  -5  -1 -14    2.59    0.67
  -5   1 -14    2.83    0.75
  -7  -1 -14   11.99    1.34
  -7  -1 -14   10.16    1.25
  -7   1 -14   10.08    1.30
  -7   1 -14   11.14    1.45
  -9  -1 -14    1.18    0.64
  -9  -1 -14   -0.32    0.46
  -9   1 -14    0.43    0.71
 -11  -1 -14    2.89    0.91
 -11  -1 -14    6.30    1.21
  16  -2 -14    0.79    0.59
  16  -2 -14    0.97    0.79
  16  -2 -14    0.75    0.79
  16   2 -14    1.30    0.85
  16   2 -14    3.40    1.26
  14  -2 -14    0.38    0.58
  14  -2 -14    0.09    0.44
  14  -2 -14    0.73    0.61
  14   2 -14    0.52    0.75
  14   2 -14    0.35    0.70
  14   2 -14   -0.04    0.78
  12  -2 -14    1.43    0.63
  12  -2 -14    1.70    0.62
  12  -2 -14    0.80    0.45
  12   2 -14    1.99    0.82
  12   2 -14    0.67    0.64
  12   2 -14    2.10    0.82
  10  -2 -14    0.41    0.32
  10  -2 -14   -0.16    0.37
  10  -2 -14   -0.24    0.35
  10   2 -14   -0.24    0.60
  10   2 -14    0.25    0.50
   8  -2 -14    7.73    0.74
   8  -2 -14    6.99    0.74
   8  -2 -14    9.69    0.91
   8   2 -14   11.75    1.42
   8   2 -14    7.28    1.13
   6  -2 -14    1.01    0.34
   6  -2 -14    1.33    0.34
   6  -2 -14    1.36    0.36
   6  -2 -14    1.89    0.42
   6   2 -14    2.02    0.70
   6   2 -14    3.24    0.75
   4  -2 -14    2.55    0.41
   4  -2 -14    3.75    0.44
   4  -2 -14    2.91    0.42
   4  -2 -14    3.54    0.60
   4  -2 -14    2.77    0.37
   4  -2 -14    3.33    0.40
   4   2 -14    2.30    0.70
   4   2 -14    3.32    0.76
   2  -2 -14   17.42    0.91
   2  -2 -14   16.86    0.79
   2  -2 -14   16.95    0.93
   2  -2 -14   15.80    0.87
   2  -2 -14   17.53    1.10
   2   2 -14   19.12    1.62
   2   2 -14   19.33    1.38
   0  -2 -14    7.29    0.72
   0  -2 -14    8.34    0.75
   0  -2 -14    5.23    0.58
   0   2 -14    6.02    0.93
  -2  -2 -14    6.82    0.78
  -2  -2 -14    5.65    0.73
  -2   2 -14    4.69    0.88
  -4  -2 -14    0.28    0.43
  -4  -2 -14    0.43    0.40
  -4   2 -14   -0.07    0.49
  -6  -2 -14    2.40    0.66
  -6  -2 -14    3.46    0.79
  -6   2 -14    3.05    0.86
  -8  -2 -14    0.86    0.61
  -8  -2 -14   -0.01    0.50
 -10  -2 -14   10.30    1.41
 -10  -2 -14   12.62    1.56
 -12  -2 -14    0.71    0.71
 -12  -2 -14    0.12    0.72
  15  -3 -14    0.41    0.63
  15  -3 -14   -0.45    0.64
  15  -3 -14   -0.04    0.47
  15   3 -14    0.13    0.81
  13  -3 -14   -0.01    0.52
  13  -3 -14   -0.25    0.49
  13  -3 -14   -0.14    0.35
  13   3 -14   -0.48    0.63
  11  -3 -14    0.47    0.47
  11  -3 -14    0.47    0.32
  11  -3 -14    0.01    0.45
  11   3 -14    1.91    0.83
  11   3 -14    0.23    0.73
   9  -3 -14    2.17    0.51
   9  -3 -14    0.97    0.38
   9   3 -14    2.08    0.86
   9   3 -14    0.90    0.73
   7  -3 -14   10.08    0.69
   7   3 -14   12.46    1.54
   7   3 -14   13.61    1.57
   5  -3 -14   12.29    1.20
   5   3 -14    9.64    1.31
   5   3 -14    9.29    1.32
   3  -3 -14   14.07    1.30
   3   3 -14   12.48    1.47
   3   3 -14   15.01    1.53
   1  -3 -14   18.43    0.90
   1  -3 -14   19.93    0.95
   1  -3 -14   19.04    0.83
   1   3 -14   21.04    1.78
   1   3 -14   17.74    1.72
  -1  -3 -14    7.40    0.75
  -1  -3 -14    7.38    0.75
  -1   3 -14    8.58    1.16
  -3  -3 -14    0.28    0.34
  -3  -3 -14   -0.12    0.32
  -5  -3 -14   -0.30    0.39
  -5  -3 -14   -0.26    0.40
  -7  -3 -14    5.70    1.01
  -7  -3 -14    4.98    0.93
  -9  -3 -14    1.88    0.71
  -9  -3 -14    1.35    0.67
 -11  -3 -14   -0.04    0.61
 -11  -3 -14    1.14    0.81
 -13  -3 -14    1.13    0.88
  14  -4 -14    0.55    0.61
  14  -4 -14    0.49    0.61
  12  -4 -14    0.46    0.48
  12  -4 -14    0.43    0.52
  10  -4 -14    0.53    0.44
  10  -4 -14    0.38    0.37
   8  -4 -14   10.04    1.34
   8  -4 -14    8.55    0.69
   6  -4 -14    1.73    0.68
   4  -4 -14    0.44    0.53
   2  -4 -14   -0.35    0.45
   0  -4 -14    7.31    0.69
  -2  -4 -14   27.66    1.42
  -2  -4 -14   24.23    1.28
  -4  -4 -14    4.37    0.73
  -4  -4 -14    3.82    0.71
  -6  -4 -14    0.97    0.56
  -6  -4 -14    1.43    0.61
  -8  -4 -14    8.66    1.29
  -8  -4 -14   10.28    1.40
 -10  -4 -14    0.45    0.74
 -10  -4 -14    0.72    0.68
 -12  -4 -14   -0.27    0.63
 -12  -4 -14   -0.46    0.71
  13  -5 -14    0.56    0.60
  13  -5 -14    0.81    0.62
  11  -5 -14    0.67    0.42
  11  -5 -14    0.62    0.45
   9  -5 -14    1.98    0.90
   9  -5 -14    2.33    0.44
   7  -5 -14    0.56    0.70
   5  -5 -14   -0.76    0.50
   3  -5 -14   -0.12    0.54
   1  -5 -14   18.31    1.83
   1  -5 -14   14.23    0.84
  -1  -5 -14    0.32    0.37
  -1  -5 -14    1.16    0.33
  -3  -5 -14    5.13    0.85
  -3  -5 -14    5.46    0.77
  -5  -5 -14    0.88    0.58
  -5  -5 -14    0.20    0.44
  -7  -5 -14   -0.06    0.58
   7  -5  14    0.34    0.67
  -7  -5 -14   -0.15    0.47
  -9  -5 -14    1.51    0.81
  -9  -5 -14    2.20    0.78
 -11  -5 -14    0.20    0.71
 -11  -5 -14    2.04    0.93
  10  -6 -14    0.17    0.37
  10  -6 -14   -1.67    0.70
  10  -6 -14    0.37    0.38
   8  -6 -14    1.14    0.88
   6  -6 -14   -0.57    0.62
   4  -6 -14   -0.07    0.57
   2  -6 -14    0.25    0.68
   2  -6 -14   -0.20    0.31
   0  -6 -14    0.72    0.68
   0  -6 -14    0.02    0.36
  -2  -6 -14    0.32    0.36
  -2  -6 -14    0.74    0.45
  -4  -6 -14    5.46    0.98
  -4  -6 -14    3.11    0.68
  -6  -6 -14    1.83    0.69
  -6  -6 -14    0.62    0.62
  -8  -6 -14    0.05    0.63
  -8  -6 -14    0.96    0.73
   8  -6  14    1.08    0.89
   7  -7 -14    1.01    0.91
   5  -7 -14   -0.25    0.79
   3  -7 -14    0.64    0.74
   3  -7 -14    0.19    0.42
   1  -7 -14    1.20    0.87
   1  -7 -14    1.83    0.55
  -1  -7 -14    6.37    1.29
  -1  -7 -14   10.82    1.21
  -3  -7 -14    0.85    0.63
  -3  -7 -14    1.25    0.83
  -5  -7 -14    1.34    0.68
  -5  -7 -14    2.71    0.83
  16   0 -15   -0.79    0.55
  16   0 -15   -0.32    0.70
  16   0 -15    0.64    0.93
  14   0 -15    0.51    0.72
  14   0 -15    0.37    0.59
  14   0 -15    0.95    0.80
  12   0 -15    0.44    0.58
  12   0 -15   -0.18    0.52
  12   0 -15   -0.45    0.40
  10   0 -15   -0.28    0.37
  10   0 -15   -0.05    0.48
  10   0 -15    0.01    0.48
   8   0 -15   -0.92    0.33
   8   0 -15    0.05    0.41
   8   0 -15    1.04    0.52
   6   0 -15    0.08    0.43
   6   0 -15   -0.09    0.39
   4   0 -15   -0.10    0.31
   4   0 -15    0.08    0.36
   2   0 -15   -0.03    0.38
   0   0 -15    0.48    0.40
  -2   0 -15   -0.03    0.38
  -4   0 -15    0.27    0.45
  -4   0 -15    0.18    0.43
  -6   0 -15   -0.41    0.49
  -6   0 -15    0.32    0.51
  -8   0 -15    0.17    0.61
  -8   0 -15    0.38    0.56
 -10   0 -15   -0.40    0.51
  17  -1 -15   -0.41    0.59
  17   1 -15   -0.07    0.76
  15  -1 -15    1.81    0.74
  15  -1 -15    2.21    0.90
  15  -1 -15    1.29    0.75
  15   1 -15    2.33    0.96
  15   1 -15    1.91    0.85
  15   1 -15    2.87    1.06
  13  -1 -15   13.39    1.45
  13  -1 -15   10.60    1.23
  13  -1 -15   10.79    1.43
  13   1 -15    9.82    1.49
  13   1 -15   10.93    1.45
  13   1 -15   10.88    1.44
  11  -1 -15   -0.52    0.32
  11  -1 -15   -0.14    0.46
  11  -1 -15    0.47    0.48
  11   1 -15   -0.32    0.47
  11   1 -15    0.64    0.60
  11   1 -15    0.73    0.63
   9  -1 -15    0.60    0.40
   9  -1 -15    0.96    0.50
   9  -1 -15    0.32    0.49
   9   1 -15    0.83    0.57
   9   1 -15   -0.40    0.42
   7  -1 -15    5.29    0.72
   7  -1 -15    5.97    0.74
   7  -1 -15    3.14    0.65
   7   1 -15    5.83    1.00
   7   1 -15    5.92    0.94
   5  -1 -15    5.33    0.66
   5  -1 -15    4.28    0.63
   5  -1 -15    3.70    0.63
   5   1 -15    4.33    0.81
   5   1 -15    3.11    0.76
   3  -1 -15    1.98    0.50
   3  -1 -15    1.84    0.47
   3   1 -15    1.46    0.58
   3   1 -15    1.43    0.50
   1  -1 -15    0.04    0.33
   1   1 -15    0.40    0.46
  -1  -1 -15    1.04    0.44
  -1   1 -15    1.51    0.59
  -3  -1 -15    0.52    0.47
  -3  -1 -15    0.36    0.45
  -3   1 -15    0.74    0.52
  -5  -1 -15    0.42    0.48
  -5  -1 -15    1.06    0.52
  -5   1 -15   -0.09    0.51
  -7  -1 -15    6.69    1.10
  -7  -1 -15    8.63    1.24
  -7   1 -15    7.50    1.21
  -7   1 -15    6.37    1.12
  -9  -1 -15    0.25    0.65
  -9  -1 -15    0.25    0.55
  -9   1 -15    1.03    0.67
 -11  -1 -15    1.52    0.87
 -11  -1 -15    1.23    0.75
  16  -2 -15   -0.52    0.72
  16  -2 -15    0.08    0.51
  16  -2 -15   -0.56    0.71
  16   2 -15    0.02    0.73
  16   2 -15    0.55    0.95
  14  -2 -15   -1.66    0.48
  14  -2 -15    0.01    0.67
  14  -2 -15    0.44    0.48
  14   2 -15    0.96    0.83
  14   2 -15   -0.38    0.59
  14   2 -15   -0.67    0.69
  12  -2 -15    0.13    0.41
  12  -2 -15    0.18    0.51
  12  -2 -15    0.94    0.58
  12   2 -15    1.01    0.76
  12   2 -15    1.02    0.71
  10  -2 -15    1.68    0.54
  10  -2 -15    1.75    0.47
  10  -2 -15    1.39    0.54
  10   2 -15    1.68    0.74
  10   2 -15    1.84    0.75
   8  -2 -15    1.25    0.42
   8  -2 -15    1.17    0.37
   8  -2 -15    1.04    0.40
   8   2 -15    0.93    0.65
   8   2 -15    1.36    0.63
   6  -2 -15    5.93    0.60
   6  -2 -15    5.01    0.59
   6  -2 -15    5.69    0.66
   6   2 -15    7.24    1.13
   6   2 -15    5.91    1.01
   4  -2 -15    6.31    0.59
   4  -2 -15    5.29    0.60
   4  -2 -15    5.84    0.58
   4  -2 -15    6.22    0.57
   4   2 -15    5.44    0.97
   4   2 -15    6.55    1.01
   2  -2 -15    0.30    0.37
   2  -2 -15   -0.31    0.28
   2  -2 -15   -0.13    0.18
   2  -2 -15   -0.05    0.28
   2   2 -15    0.93    0.57
   2   2 -15    0.05    0.49
   0  -2 -15    0.03    0.28
   0  -2 -15   -0.10    0.27
   0   2 -15   -0.20    0.44
  -2  -2 -15    2.50    0.56
  -2  -2 -15    2.35    0.55
  -2   2 -15    1.26    0.65
  -4  -2 -15    2.24    0.61
  -4  -2 -15    2.69    0.70
  -4   2 -15    2.73    0.79
  -6  -2 -15   -0.49    0.42
  -6  -2 -15   -0.02    0.43
  -6   2 -15   -0.72    0.58
  -8  -2 -15    0.11    0.51
  -8  -2 -15   -0.40    0.45
 -10  -2 -15   -0.31    0.53
 -10  -2 -15    0.45    0.60
 -12  -2 -15    2.64    1.02
 -12  -2 -15    2.58    0.94
  15  -3 -15    2.39    0.90
  15  -3 -15    0.82    0.68
  15  -3 -15    1.56    0.56
  15   3 -15    0.25    0.80
  13  -3 -15    0.84    0.42
  13  -3 -15    0.77    0.60
  13  -3 -15    0.82    0.56
  13   3 -15    0.33    0.74
  11  -3 -15   -0.16    0.43
  11  -3 -15    0.12    0.30
  11  -3 -15   -0.20    0.42
  11   3 -15   -0.69    0.62
  11   3 -15   -0.03    0.70
   9  -3 -15    1.39    0.42
   9  -3 -15    1.44    0.47
   9   3 -15    0.37    0.67
   9   3 -15    2.58    0.95
   7  -3 -15    2.50    0.38
   7  -3 -15    2.77    0.45
   7   3 -15    1.93    0.79
   7   3 -15    1.35    0.75
   5  -3 -15   18.65    1.35
   5   3 -15   16.74    1.68
   5   3 -15   17.80    1.76
   3  -3 -15    7.12    0.98
   3  -3 -15    7.29    0.58
   3   3 -15    6.53    1.11
   3   3 -15    6.18    1.04
   1  -3 -15   10.32    0.71
   1  -3 -15   10.41    0.65
   1   3 -15   10.56    1.37
   1   3 -15    9.32    1.24
  -1  -3 -15    0.29    0.34
  -1  -3 -15    0.45    0.32
  -1   3 -15    0.31    0.60
  -3  -3 -15    3.41    0.65
  -3  -3 -15    3.78    0.66
  -5  -3 -15    2.39    0.63
  -5  -3 -15    2.82    0.68
  -7  -3 -15    1.80    0.67
  -7  -3 -15    1.70    0.68
  -9  -3 -15    1.85    0.76
  -9  -3 -15    2.66    0.83
 -11  -3 -15    3.33    0.98
 -11  -3 -15    1.59    0.79
 -13  -3 -15    0.57    0.82
  14  -4 -15    1.01    0.67
  14  -4 -15    0.80    0.64
  12  -4 -15    0.25    0.47
  12  -4 -15    0.29    0.53
  10  -4 -15    0.56    0.41
  10  -4 -15    0.85    0.43
   8  -4 -15    5.29    0.58
   6  -4 -15    2.12    0.75
   4  -4 -15    0.19    0.52
   2  -4 -15    4.79    0.97
   0  -4 -15    0.15    0.32
  -2  -4 -15    4.40    0.70
  -2  -4 -15    4.45    0.65
  -4  -4 -15    0.36    0.45
  -4  -4 -15    0.25    0.40
  -6  -4 -15   -0.20    0.41
  -6  -4 -15    0.36    0.54
  -8  -4 -15    1.73    0.69
  -8  -4 -15    0.87    0.71
 -10  -4 -15    0.90    0.74
 -10  -4 -15    1.47    0.76
 -12  -4 -15    1.52    1.00
 -12  -4 -15    1.72    0.97
  11  -5 -15    0.97    0.54
  11  -5 -15    0.67    0.44
   7  -5 -15    0.08    0.63
   5  -5 -15    0.66    0.66
   3  -5 -15    0.42    0.66
   1  -5 -15    0.06    0.28
   1  -5 -15    1.43    0.71
  -1  -5 -15    0.93    0.45
  -3  -5 -15    0.30    0.43
  -3  -5 -15    0.75    0.46
  -5  -5 -15    0.07    0.51
  -5  -5 -15    0.57    0.47
  -7  -5 -15    0.04    0.51
  -7  -5 -15    0.70    0.68
  -9  -5 -15    0.00    0.65
  -9  -5 -15    0.43    0.61
 -11  -5 -15   -0.29    0.77
 -11  -5 -15   -0.35    0.63
  10  -6 -15    0.35    0.36
   8  -6 -15    2.01    0.92
   6  -6 -15    1.26    0.86
   4  -6 -15   -0.23    0.63
   2  -6 -15   -0.59    0.60
   2  -6 -15   -0.17    0.32
   0  -6 -15    2.44    0.93
   0  -6 -15    2.52    0.58
  -2  -6 -15    1.45    0.54
  -4  -6 -15    1.30    0.56
  -4  -6 -15    1.07    0.63
  -6  -6 -15    0.68    0.57
  -6  -6 -15    1.20    0.65
  -8  -6 -15    0.04    0.70
  -8  -6 -15    0.82    0.70
   5  -7 -15   -1.45    0.66
   3  -7 -15    0.58    0.43
   3  -7 -15   -0.82    0.60
   1  -7 -15   -0.67    0.71
   1  -7 -15    0.66    0.48
  -1  -7 -15    1.23    0.90
  -1  -7 -15    2.85    0.70
  -3  -7 -15    3.21    0.83
  -3  -7 -15    2.20    0.98
  -5  -7 -15    0.41    0.66
  -5  -7 -15    0.31    0.58
  16   0 -16   -0.34    0.60
  16   0 -16   -0.08    0.87
  16   0 -16    0.93    0.83
  14   0 -16    1.19    0.74
  14   0 -16    1.79    0.73
  14   0 -16    1.39    0.80
  12   0 -16    1.08    0.57
  12   0 -16    2.94    0.86
  12   0 -16    1.39    0.75
  10   0 -16    0.27    0.53
  10   0 -16    0.56    0.49
  10   0 -16    0.05    0.51
   8   0 -16   15.75    1.48
   8   0 -16   16.40    1.42
   8   0 -16   18.23    1.29
   6   0 -16    4.86    0.83
   6   0 -16    3.95    0.74
   4   0 -16    9.19    1.06
   4   0 -16   11.44    1.09
   2   0 -16    0.51    0.45
   0   0 -16    1.39    0.54
  -2   0 -16    7.96    1.02
  -4   0 -16   37.77    2.13
  -4   0 -16   40.20    2.08
  -6   0 -16   17.32    1.69
  -6   0 -16   16.16    1.62
  -8   0 -16    6.22    1.10
  -8   0 -16    6.31    1.12
 -10   0 -16    4.67    1.11
  15  -1 -16    1.15    0.85
  15  -1 -16    1.77    0.92
  15  -1 -16    0.90    0.60
  15   1 -16    1.17    0.88
  15   1 -16    0.76    0.71
  15   1 -16    0.56    0.85
  13  -1 -16    5.84    1.06
  13  -1 -16    4.64    0.98
  13  -1 -16    3.31    0.76
  13   1 -16    3.57    0.98
  13   1 -16    5.52    1.20
  13   1 -16    5.39    1.11
  11  -1 -16    0.38    0.51
  11  -1 -16   -0.09    0.49
  11  -1 -16    0.26    0.41
  11   1 -16    0.30    0.54
  11   1 -16    0.36    0.64
  11   1 -16    0.19    0.57
   9  -1 -16   -0.91    0.34
   9  -1 -16   -0.13    0.34
   9  -1 -16   -0.01    0.42
   9   1 -16    0.20    0.48
   9   1 -16   -0.01    0.53
   7  -1 -16    0.59    0.43
   7  -1 -16   -0.18    0.37
   7  -1 -16    0.03    0.34
   7   1 -16    0.32    0.52
   7   1 -16    0.45    0.48
   5  -1 -16    0.09    0.33
   5  -1 -16   -0.01    0.35
   5   1 -16   -0.06    0.44
   5   1 -16   -0.05    0.47
   3  -1 -16    0.96    0.43
   3   1 -16    0.19    0.47
   3   1 -16    0.55    0.50
   1  -1 -16    0.14    0.35
   1   1 -16    0.99    0.49
  -1  -1 -16    1.01    0.46
  -1   1 -16    1.71    0.58
  -3  -1 -16    2.36    0.64
  -3  -1 -16    1.24    0.52
  -3   1 -16    1.91    0.72
  -5  -1 -16    9.10    1.16
  -5  -1 -16    8.86    1.18
  -5   1 -16   12.41    1.40
  -7  -1 -16   -0.69    0.39
  -7  -1 -16    0.49    0.57
  -7   1 -16   -0.56    0.52
  -7   1 -16   -0.27    0.47
  -9  -1 -16    7.96    1.33
  -9  -1 -16    8.11    1.28
  -9   1 -16    7.49    1.33
 -11  -1 -16    0.96    0.76
 -11  -1 -16    1.12    0.75
  16  -2 -16    0.07    0.69
  16  -2 -16    0.35    0.53
  16  -2 -16   -0.82    0.63
  16   2 -16   -0.64    0.89
  16   2 -16    0.12    0.83
  14  -2 -16    1.55    0.77
  14  -2 -16    3.17    0.88
  14  -2 -16    1.28    0.57
  14   2 -16    3.50    1.16
  14   2 -16    2.83    0.90
  12  -2 -16    2.18    0.71
  12  -2 -16    0.63    0.45
  12  -2 -16    0.90    0.56
  12   2 -16    1.09    0.72
  12   2 -16    1.56    0.87
  10  -2 -16    0.74    0.38
  10  -2 -16    0.52    0.46
  10  -2 -16    0.53    0.45
  10   2 -16   -0.11    0.62
  10   2 -16    0.00    0.55
   8  -2 -16    0.42    0.40
   8  -2 -16    0.32    0.33
   8  -2 -16    0.01    0.36
   8   2 -16   -0.10    0.56
   8   2 -16   -0.45    0.44
   6  -2 -16    7.58    0.80
   6  -2 -16    7.80    0.75
   6  -2 -16    8.92    0.77
   6   2 -16    5.77    1.05
   6   2 -16    5.94    1.06
   4  -2 -16    7.35    0.75
   4  -2 -16    8.92    0.74
   4   2 -16    8.05    1.12
   4   2 -16    5.99    1.00
   2  -2 -16    3.34    0.54
   2  -2 -16    3.55    0.56
   2   2 -16    2.41    0.75
   2   2 -16    4.00    0.86
   0  -2 -16    0.90    0.35
   0  -2 -16   -0.09    0.32
   0   2 -16   -0.15    0.51
  -2  -2 -16    0.72    0.45
  -2  -2 -16    0.81    0.38
  -2   2 -16    1.02    0.61
  -4  -2 -16   21.71    1.47
  -4  -2 -16   25.85    1.59
  -4   2 -16   24.82    1.77
  -6  -2 -16    7.23    1.09
  -6  -2 -16    7.76    1.08
  -8  -2 -16    2.57    0.80
  -8  -2 -16    1.97    0.79
 -10  -2 -16   -0.49    0.50
 -10  -2 -16   -0.51    0.49
 -12  -2 -16    6.60    1.35
 -12  -2 -16    6.66    1.40
  15  -3 -16    0.29    0.67
  15  -3 -16    0.07    0.43
  15  -3 -16    0.65    0.72
  15   3 -16    0.78    0.87
  13  -3 -16    0.38    0.55
  13  -3 -16    0.25    0.57
  13  -3 -16    0.20    0.37
  13   3 -16    1.03    0.81
  11  -3 -16    0.59    0.32
  11  -3 -16    0.63    0.49
  11  -3 -16    0.61    0.48
  11   3 -16   -0.08    0.71
  11   3 -16    1.02    0.83
   9  -3 -16   -0.06    0.38
   9  -3 -16   -0.16    0.32
   9   3 -16    0.20    0.65
   9   3 -16    0.54    0.66
   7  -3 -16    1.55    0.42
   7  -3 -16    2.41    0.42
   7   3 -16    1.52    0.76
   7   3 -16    2.17    0.85
   5  -3 -16    2.17    0.40
   5   3 -16    3.28    0.90
   5   3 -16    2.62    0.88
   3  -3 -16    4.67    0.52
   3  -3 -16    6.28    0.93
   3   3 -16    4.59    0.96
   3   3 -16    3.87    0.96
   1  -3 -16    0.20    0.31
   1  -3 -16    0.90    0.30
   1   3 -16    1.46    0.72
  -1  -3 -16   19.24    1.18
  -1  -3 -16   21.63    1.18
  -1   3 -16   23.09    1.69
  -3  -3 -16    6.01    0.84
  -3  -3 -16    6.11    0.83
  -5  -3 -16    3.24    0.77
  -5  -3 -16    1.19    0.58
  -7  -3 -16    1.29    0.69
  -7  -3 -16    0.83    0.54
  -9  -3 -16   -0.16    0.52
  -9  -3 -16    0.31    0.70
 -11  -3 -16    1.09    0.81
 -11  -3 -16    1.53    0.82
 -13  -3 -16    0.39    0.76
  14  -4 -16   -0.02    0.55
  14  -4 -16   -0.29    0.58
  12  -4 -16    0.80    0.53
  12  -4 -16    0.06    0.47
  10  -4 -16    0.15    0.36
  10  -4 -16    0.04    0.35
   4  -4 -16    5.73    1.02
   2  -4 -16    1.36    0.69
   2  -4 -16    1.27    0.33
   0  -4 -16    0.35    0.34
  -2  -4 -16    0.66    0.44
  -2  -4 -16    0.57    0.38
  -4  -4 -16    5.18    0.83
  -4  -4 -16    3.70    0.77
  -6  -4 -16   -0.02    0.46
  -6  -4 -16   -0.20    0.50
  -8  -4 -16    0.67    0.59
  -8  -4 -16    0.33    0.64
 -10  -4 -16   -0.30    0.60
 -10  -4 -16   -0.02    0.70
 -12  -4 -16    1.01    0.94
 -12  -4 -16    0.62    0.79
  11  -5 -16    1.61    0.52
  11  -5 -16    0.51    0.47
   5  -5 -16   -0.61    0.54
   3  -5 -16    0.06    0.64
   1  -5 -16    0.46    0.59
   1  -5 -16    1.18    0.39
  -1  -5 -16    0.63    0.37
  -3  -5 -16    0.72    0.45
  -3  -5 -16    0.47    0.44
  -5  -5 -16    2.63    0.68
  -5  -5 -16    5.39    1.01
  -7  -5 -16    0.09    0.55
  -7  -5 -16    0.25    0.55
  -9  -5 -16   -0.11    0.58
  -9  -5 -16   -0.03    0.68
   6  -6 -16   -0.15    0.70
   4  -6 -16   -0.15    0.71
   2  -6 -16    0.56    0.35
   2  -6 -16    1.03    0.77
   0  -6 -16    0.43    0.42
   0  -6 -16    0.26    0.66
  -2  -6 -16    0.60    0.52
  -4  -6 -16    0.48    0.58
  -4  -6 -16    0.25    0.46
  -6  -6 -16   -0.32    0.58
  -6  -6 -16    0.13    0.55
  -8  -6 -16    0.84    0.70
  -8  -6 -16    2.08    0.85
   5  -7 -16    0.99    0.90
   3  -7 -16    0.45    0.80
   3  -7 -16    1.51    0.48
   1  -7 -16    0.42    0.46
   1  -7 -16   -0.30    0.74
  -1  -7 -16    0.43    0.76
  -1  -7 -16   -0.06    0.49
  -3  -7 -16   -0.24    0.80
  -3  -7 -16   -0.02    0.58
  16   0 -17    0.13    0.83
  16   0 -17    0.30    0.89
  16   0 -17    0.07    0.63
  14   0 -17    0.19    0.52
  14   0 -17   -0.78    0.63
  14   0 -17   -0.54    0.63
  12   0 -17   -0.47    0.52
  12   0 -17   -0.19    0.51
  12   0 -17    0.03    0.61
  10   0 -17   -0.28    0.48
  10   0 -17    0.46    0.49
  10   0 -17    0.74    0.58
   8   0 -17   -0.20    0.44
   8   0 -17   -0.11    0.42
   6   0 -17    0.09    0.50
   6   0 -17   -0.08    0.38
   4   0 -17   -0.11    0.40
   4   0 -17   -0.11    0.37
   2   0 -17    0.26    0.48
   0   0 -17   -0.04    0.44
  -2   0 -17   -0.45    0.42
  -4   0 -17    0.25    0.47
  -4   0 -17    0.47    0.53
  -6   0 -17   -0.27    0.56
  -6   0 -17   -0.42    0.42
  -8   0 -17    0.64    0.69
  -8   0 -17    0.09    0.51
 -10   0 -17    0.56    0.67
  15  -1 -17   -0.16    0.71
  15  -1 -17    1.05    0.83
  15  -1 -17   -0.52    0.51
  15   1 -17    0.09    0.83
  15   1 -17   -0.09    0.78
  15   1 -17    0.15    0.64
  13  -1 -17    0.19    0.42
  13  -1 -17   -0.15    0.61
  13  -1 -17    0.10    0.63
  13   1 -17    0.35    0.58
  13   1 -17    0.62    0.72
  13   1 -17   -0.22    0.66
  11  -1 -17    0.03    0.41
  11  -1 -17    0.96    0.58
  11  -1 -17   -0.43    0.45
  11   1 -17    0.44    0.53
  11   1 -17    0.39    0.61
   9  -1 -17    3.68    0.68
   9  -1 -17    6.09    0.86
   9  -1 -17    4.58    0.84
   9   1 -17    4.45    0.90
   9   1 -17    6.60    1.13
   7  -1 -17    4.88    0.80
   7  -1 -17    5.57    0.80
   7  -1 -17    3.98    0.66
   7   1 -17    4.09    0.86
   7   1 -17    5.22    0.93
   5  -1 -17   -0.57    0.33
   5   1 -17   -0.23    0.48
   5   1 -17   -0.64    0.36
   3  -1 -17   13.56    1.17
   3   1 -17   13.15    1.39
   3   1 -17   13.42    1.38
   1  -1 -17    7.53    0.90
   1   1 -17    7.09    1.01
  -1  -1 -17    3.57    0.70
  -1   1 -17    4.15    0.84
  -3  -1 -17    0.00    0.44
  -3  -1 -17   -0.05    0.40
  -3   1 -17   -0.53    0.51
  -5  -1 -17    3.60    0.86
  -5  -1 -17    1.86    0.65
  -5   1 -17    2.59    0.84
  -7  -1 -17   22.83    1.98
  -7  -1 -17   22.27    1.96
  -7   1 -17   21.09    1.97
  -7   1 -17   20.90    2.04
  -9  -1 -17   -0.45    0.47
  -9  -1 -17    0.97    0.68
  -9   1 -17    0.50    0.66
 -11  -1 -17    0.14    0.70
 -11  -1 -17    0.09    0.70
  14  -2 -17   -0.28    0.58
  14  -2 -17    0.42    0.47
  14  -2 -17    0.07    0.66
  14   2 -17   -0.76    0.60
  14   2 -17    0.02    0.77
  12  -2 -17    1.84    0.54
  12  -2 -17    1.07    0.66
  12  -2 -17    2.23    0.77
  12   2 -17    0.15    0.59
  12   2 -17    3.08    1.06
  10  -2 -17   -0.29    0.48
  10  -2 -17   -0.09    0.33
  10  -2 -17    0.05    0.46
  10   2 -17   -0.21    0.53
  10   2 -17    0.79    0.77
   8  -2 -17    0.03    0.42
   8  -2 -17    0.59    0.34
   8  -2 -17    0.43    0.44
   8   2 -17    0.56    0.65
   8   2 -17    0.79    0.54
   6  -2 -17    0.23    0.35
   6  -2 -17    0.74    0.40
   6   2 -17    1.45    0.72
   6   2 -17    0.83    0.64
   4  -2 -17   -0.59    0.28
   4  -2 -17   -0.22    0.32
   4   2 -17    0.04    0.54
   4   2 -17    0.64    0.57
   2  -2 -17    4.57    0.67
   2   2 -17    5.12    0.98
   2   2 -17    4.87    0.93
   0  -2 -17    2.95    0.56
   0  -2 -17    2.86    0.58
   0   2 -17    1.97    0.75
  -2  -2 -17   -0.03    0.39
  -2  -2 -17   -0.22    0.35
  -2   2 -17   -0.39    0.55
  -4  -2 -17    1.02    0.54
  -4  -2 -17    0.96    0.53
  -4   2 -17    0.38    0.65
  -6  -2 -17    2.74    0.75
  -6  -2 -17    3.65    0.88
  -8  -2 -17    0.95    0.65
  -8  -2 -17    0.60    0.60
 -10  -2 -17   -0.06    0.66
 -10  -2 -17    0.52    0.68
 -12  -2 -17   -0.72    0.65
  13  -3 -17   -0.31    0.31
  13  -3 -17    1.27    0.68
  13  -3 -17   -0.04    0.58
  13   3 -17   -0.43    0.66
  11  -3 -17    3.61    0.79
  11  -3 -17    3.46    0.67
  11   3 -17    2.37    0.90
  11   3 -17    2.11    0.93
   9  -3 -17    0.26    0.40
   9  -3 -17   -0.31    0.34
   9   3 -17    0.06    0.61
   9   3 -17   -0.69    0.63
   7  -3 -17    1.29    0.41
   7  -3 -17    2.81    0.49
   7   3 -17    2.78    0.88
   7   3 -17    3.21    0.94
   5  -3 -17    0.03    0.28
   5  -3 -17    0.19    0.30
   5   3 -17   -0.04    0.57
   5   3 -17   -0.24    0.60
   3  -3 -17    0.98    0.34
   3   3 -17    0.49    0.64
   3   3 -17    1.01    0.67
   1  -3 -17   25.36    1.16
   1  -3 -17   27.33    1.31
   1   3 -17   28.65    1.92
  -1  -3 -17    3.66    0.65
  -1  -3 -17    3.68    0.60
  -1   3 -17    4.04    0.96
  -3  -3 -17    1.30    0.51
  -3  -3 -17   -0.07    0.34
  -5  -3 -17    0.19    0.44
  -5  -3 -17    0.43    0.51
  -7  -3 -17    6.37    1.14
  -7  -3 -17    6.72    1.12
  -9  -3 -17    0.32    0.61
  -9  -3 -17    0.38    0.66
 -11  -3 -17    0.23    0.61
 -11  -3 -17    0.19    0.70
 -13  -3 -17    0.76    0.87
  12  -4 -17    0.00    0.48
  12  -4 -17   -0.24    0.50
  10  -4 -17    2.70    0.55
  10  -4 -17    3.12    0.61
   2  -4 -17    4.63    0.99
   2  -4 -17    4.97    0.56
   0  -4 -17   17.54    1.08
  -2  -4 -17    1.06    0.50
  -2  -4 -17    0.81    0.42
  -4  -4 -17    3.41    0.76
  -4  -4 -17    3.14    0.71
  -6  -4 -17    1.63    0.68
  -6  -4 -17    1.26    0.61
  -8  -4 -17    2.35    0.86
  -8  -4 -17    3.78    1.04
 -10  -4 -17    0.54    0.71
 -10  -4 -17    0.14    0.69
 -12  -4 -17    0.41    0.84
 -12  -4 -17   -0.71    0.73
  11  -5 -17    0.70    0.51
  11  -5 -17    0.19    0.44
   3  -5 -17    0.37    0.67
   1  -5 -17    2.41    0.48
   1  -5 -17    3.72    0.96
  -1  -5 -17    0.96    0.47
  -3  -5 -17   -0.89    0.35
  -3  -5 -17    0.06    0.40
  -5  -5 -17    0.57    0.51
  -5  -5 -17   -0.52    0.52
  -7  -5 -17    0.25    0.53
  -7  -5 -17   -0.29    0.60
  -9  -5 -17   -0.45    0.59
  -9  -5 -17   -0.83    0.63
   4  -6 -17    0.92    0.86
   2  -6 -17    2.05    0.50
   2  -6 -17    1.63    0.89
   0  -6 -17    2.68    0.95
   0  -6 -17    2.19    0.59
  -2  -6 -17    0.14    0.44
  -4  -6 -17    0.39    0.61
  -4  -6 -17    0.08    0.45
  -6  -6 -17    1.19    0.69
  -6  -6 -17    1.69    0.84
   3  -7 -17   -0.83    0.71
   1  -7 -17    0.37    0.81
   1  -7 -17   -0.50    0.37
  -1  -7 -17    1.34    0.58
  -1  -7 -17    0.57    0.80
  14   0 -18    0.47    0.78
  14   0 -18    0.20    0.56
  14   0 -18    1.15    0.79
  12   0 -18    4.39    1.06
  12   0 -18    3.11    0.82
  12   0 -18    4.75    1.01
  10   0 -18    0.37    0.45
  10   0 -18    0.55    0.58
  10   0 -18   -0.22    0.53
   8   0 -18    8.89    1.21
   8   0 -18    7.26    1.02
   6   0 -18   22.90    1.57
   6   0 -18   19.93    1.37
   4   0 -18    2.43    0.67
   2   0 -18    3.19    0.74
   0   0 -18    1.69    0.64
  -2   0 -18    1.70    0.65
  -4   0 -18    7.56    1.16
  -4   0 -18    8.37    1.16
  -6   0 -18    0.55    0.56
  -6   0 -18    0.64    0.62
  -8   0 -18    7.90    1.32
  -8   0 -18    8.75    1.37
 -10   0 -18    4.15    1.09
  15  -1 -18    0.96    0.78
  15  -1 -18    0.77    0.58
  15  -1 -18   -0.13    0.71
  15   1 -18   -1.06    0.71
  15   1 -18   -0.33    0.65
  15   1 -18   -0.28    0.82
  13  -1 -18    0.23    0.65
  13  -1 -18    0.59    0.55
  13  -1 -18    0.11    0.62
  13   1 -18    0.21    0.62
  13   1 -18    0.51    0.71
  11  -1 -18   -0.94    0.49
  11  -1 -18    0.93    0.59
  11  -1 -18   -0.03    0.39
  11   1 -18    0.44    0.59
  11   1 -18   -0.16    0.55
   9  -1 -18    0.40    0.48
   9  -1 -18   -0.18    0.47
   9  -1 -18   -0.19    0.37
   9   1 -18   -0.60    0.41
   9   1 -18   -0.83    0.46
   7  -1 -18   -0.52    0.36
   7  -1 -18    0.09    0.36
   7   1 -18   -0.66    0.46
   7   1 -18   -0.50    0.46
   5  -1 -18    2.67    0.65
   5   1 -18    2.73    0.76
   5   1 -18    3.08    0.73
   3  -1 -18    0.23    0.44
   3   1 -18    0.55    0.57
   1  -1 -18    0.16    0.43
   1   1 -18   -0.20    0.45
  -1  -1 -18    5.74    0.89
  -1   1 -18    5.53    0.96
  -3  -1 -18   -0.37    0.37
  -3  -1 -18    0.76    0.50
  -3   1 -18   -0.32    0.53
  -5  -1 -18   -0.13    0.44
  -5  -1 -18    0.30    0.46
  -5   1 -18    0.86    0.63
  -7  -1 -18    3.02    0.82
  -7  -1 -18    1.63    0.69
  -7   1 -18    1.78    0.81
  -7   1 -18    1.00    0.81
  -9  -1 -18    3.11    0.98
  -9  -1 -18    3.29    0.92
  -9   1 -18    2.65    0.95
 -11  -1 -18    0.74    0.76
  14  -2 -18    0.85    0.78
  14  -2 -18    0.34    0.48
  14  -2 -18    0.46    0.69
  14   2 -18    1.21    1.03
  14   2 -18    1.10    0.78
  12  -2 -18    3.27    0.66
  12  -2 -18    6.02    1.04
  12  -2 -18    2.27    0.73
  12   2 -18    3.28    1.01
  12   2 -18    2.06    0.98
  10  -2 -18    0.73    0.51
  10  -2 -18   -0.17    0.42
  10  -2 -18   -0.16    0.34
  10   2 -18    0.56    0.72
  10   2 -18    0.73    0.64
   8  -2 -18    0.48    0.36
   8  -2 -18    0.44    0.44
   8  -2 -18   -0.07    0.40
   8   2 -18    0.04    0.53
   8   2 -18    0.67    0.65
   6  -2 -18    4.19    0.69
   6   2 -18    4.13    0.94
   6   2 -18    3.84    0.96
   4  -2 -18   21.75    1.25
   4   2 -18   19.75    1.78
   4   2 -18   21.42    1.95
   2  -2 -18    1.94    0.50
   2  -2 -18    1.63    0.47
   2   2 -18    1.38    0.66
   0  -2 -18    0.95    0.46
   0  -2 -18    0.50    0.37
   0   2 -18    0.36    0.60
  -2  -2 -18    2.91    0.66
  -2  -2 -18    4.13    0.74
  -2   2 -18    3.56    0.96
  -4  -2 -18    6.97    1.02
  -4  -2 -18    7.47    1.01
  -4   2 -18    6.93    1.19
  -6  -2 -18   23.59    1.68
  -6  -2 -18   19.81    1.84
  -8  -2 -18    3.37    0.92
  -8  -2 -18    5.33    1.10
 -10  -2 -18    1.32    0.82
 -10  -2 -18    1.89    0.87
 -12  -2 -18    1.37    0.83
  13  -3 -18    0.19    0.60
  13  -3 -18    0.55    0.69
  13  -3 -18   -0.11    0.35
  13   3 -18    0.20    0.76
  11  -3 -18    0.41    0.49
  11  -3 -18   -0.07    0.53
  11   3 -18    1.47    0.94
  11   3 -18    0.76    0.73
   9  -3 -18    0.79    0.45
   9  -3 -18    0.93    0.45
   9   3 -18   -0.55    0.62
   9   3 -18    0.73    0.69
   7  -3 -18    0.11    0.36
   7  -3 -18   -0.12    0.34
   7   3 -18   -0.05    0.64
   7   3 -18    0.30    0.64
   5  -3 -18    3.25    0.53
   5   3 -18    4.71    1.05
   5   3 -18    3.43    1.00
   3  -3 -18    0.09    0.32
   3   3 -18    0.19    0.61
   3   3 -18    0.15    0.64
   1  -3 -18   23.34    1.10
   1  -3 -18   20.56    1.19
   1   3 -18   21.86    2.04
  -1  -3 -18    0.05    0.34
  -1  -3 -18    0.06    0.37
  -1   3 -18    0.09    0.65
  -3  -3 -18    0.56    0.48
  -3  -3 -18   -0.29    0.33
  -5  -3 -18    0.87    0.56
  -5  -3 -18    0.80    0.51
  -7  -3 -18    0.67    0.58
  -7  -3 -18    1.59    0.68
  -9  -3 -18    0.36    0.65
  -9  -3 -18   -0.46    0.56
 -11  -3 -18    1.80    0.94
 -11  -3 -18    0.24    0.71
  12  -4 -18   -0.09    0.52
  12  -4 -18   -0.39    0.48
  10  -4 -18   -0.40    0.38
  10  -4 -18   -0.28    0.40
   8  -4 -18    4.64    0.59
   8  -4 -18    6.37    0.59
   2  -4 -18    0.18    0.31
   0  -4 -18    0.78    0.43
  -2  -4 -18    1.13    0.48
  -2  -4 -18    1.15    0.52
  -4  -4 -18    2.13    0.68
  -4  -4 -18    1.74    0.61
  -6  -4 -18    2.47    0.80
  -6  -4 -18    1.15    0.61
  -8  -4 -18   -0.28    0.60
  -8  -4 -18   -0.48    0.57
 -10  -4 -18    1.16    0.83
 -10  -4 -18    1.75    0.88
  11  -5 -18   -0.84    0.40
  11  -5 -18   -0.20    0.43
   1  -5 -18    0.09    0.62
   1  -5 -18    0.06    0.32
  -1  -5 -18    3.18    0.66
  -3  -5 -18    1.32    0.61
  -3  -5 -18    0.46    0.45
  -5  -5 -18    0.74    0.63
  -5  -5 -18    2.12    0.64
  -7  -5 -18    0.05    0.67
  -7  -5 -18    0.53    0.56
  -9  -5 -18    0.43    0.71
  -9  -5 -18    0.53    0.84
   2  -6 -18    3.14    1.07
   2  -6 -18    4.22    0.61
   0  -6 -18   -0.19    0.40
   0  -6 -18    0.23    0.78
  -2  -6 -18    0.43    0.57
  -4  -6 -18    1.06    0.53
  -4  -6 -18    1.72    0.68
  -6  -6 -18    0.91    0.73
  -6  -6 -18    0.55    0.60
  14   0 -19   -0.75    0.56
  14   0 -19    0.29    0.78
  14   0 -19   -0.12    0.79
  12   0 -19   -0.65    0.55
  12   0 -19    0.44    0.66
  12   0 -19   -0.34    0.50
  10   0 -19   -0.24    0.41
  10   0 -19   -0.37    0.50
   8   0 -19   -0.35    0.40
   8   0 -19   -0.68    0.46
   6   0 -19   -0.36    0.39
   6   0 -19    0.65    0.56
   4   0 -19    0.40    0.48
   2   0 -19   -0.25    0.36
   0   0 -19   -0.09    0.45
  -2   0 -19    0.75    0.58
  -4   0 -19    0.07    0.52
  -4   0 -19    0.18    0.49
  -6   0 -19   -0.15    0.57
  -6   0 -19    0.29    0.54
  -8   0 -19    0.14    0.69
  -8   0 -19   -0.42    0.58
 -10   0 -19    0.21    0.72
  15  -1 -19    0.35    0.78
  15  -1 -19   -1.10    0.64
  15  -1 -19    0.15    0.55
  15   1 -19   -0.40    0.90
  15   1 -19   -0.09    0.69
  13  -1 -19    0.06    0.65
  13  -1 -19    0.51    0.71
  13  -1 -19    0.09    0.46
  13   1 -19    0.50    0.78
  13   1 -19    0.49    0.66
  11  -1 -19   -0.19    0.57
  11  -1 -19   -0.06    0.54
  11  -1 -19    0.15    0.44
  11   1 -19    0.49    0.59
  11   1 -19    0.97    0.78
   9  -1 -19    3.13    0.82
   9  -1 -19    1.42    0.50
   9  -1 -19    1.18    0.63
   9   1 -19    1.75    0.78
   9   1 -19    0.85    0.60
   7  -1 -19    0.99    0.45
   7  -1 -19    0.90    0.51
   7   1 -19    0.96    0.62
   7   1 -19    1.32    0.62
   5  -1 -19    0.16    0.46
   5   1 -19    0.36    0.51
   5   1 -19    0.53    0.57
   3  -1 -19    4.78    0.82
   3   1 -19    4.53    0.96
   1  -1 -19    9.91    1.13
   1   1 -19   10.40    1.30
  -1  -1 -19    3.13    0.74
  -1   1 -19    2.36    0.78
  -3  -1 -19    2.19    0.66
  -3  -1 -19    1.52    0.59
  -3   1 -19    2.17    0.79
  -5  -1 -19    1.05    0.64
  -5  -1 -19    1.41    0.65
  -5   1 -19    1.09    0.71
  -7  -1 -19    2.16    0.80
  -7  -1 -19   -0.04    0.53
  -7   1 -19    2.23    0.84
  -7   1 -19    1.24    0.83
  -9  -1 -19   -0.42    0.61
  -9  -1 -19    1.08    0.69
  -9   1 -19    3.00    1.00
 -11  -1 -19    0.28    0.74
  14  -2 -19    0.46    0.50
  14  -2 -19    0.73    0.74
  14  -2 -19    0.23    0.71
  14   2 -19    1.43    0.83
  14   2 -19    0.82    0.93
  12  -2 -19    1.10    0.68
  12  -2 -19    0.74    0.49
  12  -2 -19   -0.08    0.58
  12   2 -19    1.05    0.81
  12   2 -19    1.50    0.89
  10  -2 -19    0.50    0.41
  10  -2 -19    1.18    0.51
  10  -2 -19    0.62    0.56
  10   2 -19   -0.39    0.50
  10   2 -19   -0.18    0.73
   8  -2 -19    0.30    0.40
   8  -2 -19    0.00    0.40
   8   2 -19    0.28    0.61
   8   2 -19   -0.34    0.55
   6  -2 -19   -0.47    0.40
   6   2 -19    0.07    0.53
   6   2 -19   -0.41    0.50
   4  -2 -19    0.50    0.43
   4   2 -19    0.47    0.62
   4   2 -19    0.84    0.69
   2  -2 -19    5.32    0.75
   2  -2 -19    4.81    0.69
   2   2 -19    3.30    0.85
   0  -2 -19   -0.11    0.36
   0  -2 -19    0.14    0.39
   0   2 -19    0.38    0.62
  -2  -2 -19    1.76    0.54
  -2  -2 -19    1.79    0.60
  -2   2 -19    1.53    0.70
  -4  -2 -19   -0.43    0.42
  -4  -2 -19   -0.08    0.48
  -4   2 -19   -0.08    0.63
  -6  -2 -19   -0.48    0.48
  -6  -2 -19    0.43    0.52
  -8  -2 -19    1.27    0.77
  -8  -2 -19    0.62    0.69
 -10  -2 -19    0.13    0.72
 -10  -2 -19    0.66    0.74
 -12  -2 -19   -0.58    0.68
  13  -3 -19    0.36    0.64
  13  -3 -19    0.25    0.60
  13   3 -19   -0.94    0.68
  11  -3 -19    1.14    0.62
  11  -3 -19    1.47    0.61
  11   3 -19    0.92    0.87
  11   3 -19    0.04    0.81
   9  -3 -19    2.37    0.60
   9  -3 -19    1.47    0.57
   9   3 -19    1.14    0.82
   9   3 -19    0.92    0.92
   7  -3 -19    0.44    0.43
   7  -3 -19   -0.05    0.39
   7   3 -19    0.57    0.65
   7   3 -19    0.08    0.73
   5  -3 -19    0.38    0.37
   5   3 -19    0.86    0.71
   5   3 -19   -0.33    0.62
   3  -3 -19   -0.46    0.31
   3   3 -19    0.69    0.70
   3   3 -19    0.93    0.73
   1  -3 -19    6.74    0.83
   1  -3 -19    7.35    0.74
   1   3 -19    8.39    1.36
  -1  -3 -19    0.00    0.33
  -1  -3 -19    0.27    0.39
  -1   3 -19   -1.00    0.59
  -3  -3 -19    0.68    0.52
  -3  -3 -19    1.01    0.52
  -5  -3 -19    0.60    0.50
  -5  -3 -19   -0.14    0.50
  -7  -3 -19    3.19    0.89
  -7  -3 -19    0.85    0.64
  -9  -3 -19    0.46    0.68
  -9  -3 -19   -0.23    0.60
 -11  -3 -19   -0.29    0.74
 -11  -3 -19    1.86    1.04
  12  -4 -19    0.19    0.55
  12  -4 -19   -0.24    0.46
  10  -4 -19    0.61    0.46
  10  -4 -19   -0.34    0.41
   8  -4 -19    2.35    0.50
   8  -4 -19    3.13    0.52
   4  -4 -19    2.24    0.41
   2  -4 -19    0.44    0.37
   0  -4 -19    0.52    0.42
  -2  -4 -19    3.12    0.72
  -2  -4 -19    1.41    0.49
  -4  -4 -19    0.42    0.53
  -4  -4 -19    0.50    0.54
  -6  -4 -19    1.87    0.71
  -6  -4 -19    2.01    0.77
  -8  -4 -19    0.65    0.75
  -8  -4 -19   -0.29    0.63
 -10  -4 -19    2.01    1.02
 -10  -4 -19    0.31    0.70
   1  -5 -19    0.58    0.72
   1  -5 -19    0.36    0.39
  -1  -5 -19    0.46    0.43
  -3  -5 -19    0.42    0.52
  -3  -5 -19    0.23    0.42
  -5  -5 -19    0.83    0.68
  -5  -5 -19    0.64    0.54
  -7  -5 -19    1.03    0.66
  -7  -5 -19    0.33    0.75
   2  -6 -19    5.16    0.65
   0  -6 -19    0.11    0.48
   0  -6 -19    0.97    0.87
  -2  -6 -19    1.48    0.87
  -2  -6 -19    0.41    0.59
  -4  -6 -19    0.03    0.48
  -4  -6 -19   -0.50    0.58
  14   0 -20    2.65    0.88
  14   0 -20    3.35    1.14
  14   0 -20    6.49    1.28
  12   0 -20    3.00    0.95
  12   0 -20    1.71    0.72
  10   0 -20   -0.52    0.39
  10   0 -20   -0.20    0.56
   8   0 -20    0.85    0.64
   8   0 -20    1.85    0.66
   6   0 -20    1.00    0.56
   6   0 -20    0.04    0.50
   4   0 -20    0.27    0.51
   2   0 -20    1.67    0.64
   0   0 -20   -0.14    0.43
  -2   0 -20    1.13    0.61
  -4   0 -20   -0.53    0.47
  -4   0 -20    0.07    0.50
  -6   0 -20    1.38    0.75
  -6   0 -20    2.86    0.88
  -8   0 -20    0.84    0.67
  -8   0 -20    1.71    0.84
 -10   0 -20   -0.16    0.72
  13  -1 -20    0.99    0.77
  13  -1 -20   -0.29    0.47
  13  -1 -20    0.88    0.69
  13   1 -20   -0.04    0.59
  13   1 -20    0.15    0.84
  11  -1 -20    1.49    0.58
  11  -1 -20    1.65    0.75
  11  -1 -20    0.92    0.66
  11   1 -20    0.65    0.76
  11   1 -20    0.86    0.71
   9  -1 -20   -0.11    0.52
   9  -1 -20    0.31    0.43
   9   1 -20    0.20    0.53
   9   1 -20   -0.80    0.52
   7  -1 -20    1.95    0.66
   7  -1 -20    1.54    0.53
   7   1 -20    0.78    0.66
   7   1 -20    1.37    0.61
   5  -1 -20    0.48    0.50
   5   1 -20    0.24    0.50
   5   1 -20    1.11    0.62
   3  -1 -20   -0.48    0.36
   3   1 -20    0.24    0.56
   1  -1 -20    4.61    0.84
   1   1 -20    4.06    0.92
  -1  -1 -20    3.00    0.74
  -1   1 -20    3.02    0.85
  -3  -1 -20    0.33    0.52
  -3  -1 -20    0.79    0.57
  -3   1 -20    0.90    0.63
  -5  -1 -20    0.82    0.67
  -5  -1 -20    1.91    0.71
  -5   1 -20    0.64    0.67
  -7  -1 -20   -0.02    0.59
  -7  -1 -20    0.62    0.70
  -7   1 -20    1.87    0.85
  -7   1 -20    0.37    0.67
  -9  -1 -20   -0.21    0.62
  -9  -1 -20   -0.03    0.66
 -11  -1 -20    0.90    0.82
  14  -2 -20    0.96    0.76
  14  -2 -20   -0.14    0.69
  14  -2 -20    0.12    0.50
  14   2 -20    0.52    0.78
  14   2 -20    1.04    1.01
  12  -2 -20   -0.54    0.55
  12  -2 -20    0.31    0.42
  12  -2 -20    0.09    0.56
  12   2 -20    0.04    0.64
  12   2 -20   -0.32    0.71
  10  -2 -20    0.84    0.60
  10  -2 -20    0.93    0.44
  10  -2 -20    1.59    0.69
  10   2 -20    0.73    0.75
  10   2 -20    1.38    0.86
   8  -2 -20   -0.30    0.46
   8   2 -20    0.07    0.72
   8   2 -20   -0.29    0.49
   6  -2 -20   -0.34    0.37
   6   2 -20    1.06    0.66
   6   2 -20   -0.19    0.50
   4  -2 -20    0.85    0.53
   4   2 -20    1.78    0.79
   4   2 -20    1.43    0.69
   2  -2 -20    6.52    0.84
   2  -2 -20    8.37    0.97
   2   2 -20    9.66    1.34
   0  -2 -20    1.51    0.55
   0  -2 -20    2.67    0.61
   0   2 -20    5.34    1.05
  -2  -2 -20    0.27    0.46
  -2  -2 -20    0.35    0.45
  -2   2 -20    0.83    0.68
  -4  -2 -20    3.80    0.87
  -4  -2 -20    3.45    0.82
  -4   2 -20    3.11    0.98
  -6  -2 -20    4.45    0.93
  -6  -2 -20    4.86    1.02
  -8  -2 -20    2.41    0.92
  -8  -2 -20    1.72    0.84
 -10  -2 -20    0.10    0.70
 -10  -2 -20    2.58    0.95
 -12  -2 -20   -0.21    0.82
  13  -3 -20    0.33    0.71
  13  -3 -20   -0.84    0.52
  13   3 -20   -0.29    0.73
  11  -3 -20    0.94    0.58
  11  -3 -20    0.87    0.63
  11   3 -20   -0.32    0.75
  11   3 -20    0.18    0.86
   9  -3 -20    4.12    0.75
   9  -3 -20    3.91    0.74
   9   3 -20    3.81    1.01
   9   3 -20    3.52    1.16
   7  -3 -20    0.26    0.43
   7   3 -20   -0.30    0.65
   7   3 -20    0.79    0.69
   5  -3 -20    2.69    0.57
   5   3 -20    1.39    0.84
   5   3 -20    2.69    0.90
   3  -3 -20   -0.08    0.36
   3   3 -20   -0.27    0.55
   3   3 -20   -0.15    0.64
   1  -3 -20    0.71    0.40
   1  -3 -20    0.27    0.41
   1   3 -20    0.49    0.75
  -1  -3 -20    3.55    0.72
  -1  -3 -20    3.79    0.68
  -3  -3 -20    0.36    0.44
  -3  -3 -20    0.93    0.53
  -5  -3 -20    2.46    0.79
  -5  -3 -20    1.19    0.60
  -7  -3 -20    2.45    0.84
  -7  -3 -20    3.50    1.00
  -9  -3 -20    0.96    0.77
  -9  -3 -20    1.14    0.85
 -11  -3 -20    0.74    0.89
 -11  -3 -20    1.03    0.82
  10  -4 -20   -0.32    0.49
  10  -4 -20    0.09    0.47
   8  -4 -20    0.88    0.44
   8  -4 -20    0.96    0.50
   6  -4 -20    0.84    0.39
   4  -4 -20    1.59    0.41
   2  -4 -20    0.03    0.35
   0  -4 -20    1.61    0.56
  -2  -4 -20    0.07    0.45
  -2  -4 -20    0.23    0.41
  -4  -4 -20   -0.43    0.48
  -4  -4 -20    0.42    0.54
  -6  -4 -20    0.19    0.65
  -6  -4 -20    0.72    0.60
  -8  -4 -20   -0.36    0.58
  -8  -4 -20    0.18    0.71
   3  -5 -20    1.61    0.43
   1  -5 -20    0.31    0.40
  -1  -5 -20    0.41    0.43
  -3  -5 -20    1.30    0.64
  -3  -5 -20    1.56    0.53
  -5  -5 -20    0.28    0.64
  -5  -5 -20    0.10    0.53
  -7  -5 -20   -0.43    0.69
  -7  -5 -20    0.19    0.62
   2  -6 -20   -0.03    0.37
   0  -6 -20    0.42    0.79
   0  -6 -20    0.18    0.46
  -2  -6 -20    0.78    0.80
  -2  -6 -20    0.88    0.57
  14   0 -21    1.06    0.89
  14   0 -21    0.47    0.63
  12   0 -21    0.20    0.56
  12   0 -21   -0.25    0.71
  10   0 -21   -0.19    0.45
  10   0 -21    0.49    0.67
   8   0 -21    0.57    0.55
   8   0 -21   -0.48    0.38
   6   0 -21   -0.24    0.48
   6   0 -21   -0.46    0.42
   4   0 -21    0.07    0.53
   2   0 -21   -0.25    0.45
   0   0 -21   -0.25    0.44
  -2   0 -21   -0.60    0.49
  -4   0 -21   -0.33    0.54
  -4   0 -21    0.06    0.50
  -6   0 -21    0.01    0.57
  -6   0 -21    0.93    0.73
  -8   0 -21    0.20    0.61
  -8   0 -21   -0.21    0.71
 -10   0 -21   -0.15    0.71
  13  -1 -21    0.05    0.51
  13  -1 -21    0.22    0.66
  13  -1 -21    0.31    0.65
  13   1 -21   -0.93    0.64
  13   1 -21    0.65    0.68
  11  -1 -21   -0.30    0.58
  11  -1 -21    0.06    0.42
  11   1 -21    0.25    0.62
  11   1 -21    0.09    0.76
   9  -1 -21    0.50    0.61
   9  -1 -21    0.64    0.45
   9   1 -21    1.08    0.76
   9   1 -21    0.95    0.65
   7  -1 -21    0.51    0.61
   7   1 -21    1.21    0.75
   7   1 -21    0.09    0.51
   5  -1 -21    7.05    1.04
   5   1 -21    6.53    1.19
   5   1 -21    4.70    0.94
   3  -1 -21    0.82    0.56
   3   1 -21    1.15    0.66
   1  -1 -21    0.10    0.44
   1   1 -21   -0.31    0.49
  -1  -1 -21    0.62    0.55
  -1  -1 -21    1.45    0.63
  -1   1 -21    1.09    0.68
  -3  -1 -21   18.30    1.72
  -3  -1 -21   13.73    1.52
  -3   1 -21   15.99    1.80
  -5  -1 -21    4.48    1.08
  -5  -1 -21    4.41    0.97
  -5   1 -21    3.16    0.96
  -7  -1 -21    1.07    0.68
  -7  -1 -21    0.26    0.65
  -7   1 -21    0.38    0.72
  -7   1 -21    1.50    0.84
  -9  -1 -21    1.54    0.82
  -9  -1 -21    1.64    0.85
 -11  -1 -21    2.65    1.09
  12  -2 -21    0.50    0.69
  12  -2 -21    0.29    0.42
  12  -2 -21    0.17    0.68
  12   2 -21    0.02    0.66
  12   2 -21   -0.39    0.81
  10  -2 -21    0.53    0.53
  10  -2 -21    0.50    0.62
  10   2 -21    0.14    0.75
  10   2 -21   -0.08    0.59
   8  -2 -21    0.08    0.49
   8   2 -21    0.41    0.71
   8   2 -21    0.91    0.69
   6  -2 -21    0.13    0.43
   6   2 -21    0.48    0.59
   6   2 -21   -0.93    0.60
   4  -2 -21    2.53    0.68
   4   2 -21    4.10    0.97
   4   2 -21    2.18    0.88
   2  -2 -21    3.30    0.73
   2  -2 -21    5.49    0.78
   2   2 -21    2.56    0.88
   0  -2 -21   -0.14    0.42
   0  -2 -21    0.13    0.42
   0   2 -21    0.12    0.60
  -2  -2 -21    2.75    0.73
  -2  -2 -21    2.53    0.66
  -2   2 -21    2.46    0.90
  -4  -2 -21    4.53    0.91
  -4  -2 -21    5.73    1.03
  -4   2 -21    3.83    1.04
  -6  -2 -21    1.72    0.75
  -6  -2 -21    1.70    0.73
  -8  -2 -21    0.19    0.65
  -8  -2 -21    0.59    0.68
 -10  -2 -21    0.05    0.73
 -10  -2 -21    0.88    0.85
  11  -3 -21   -0.11    0.58
  11  -3 -21   -0.19    0.55
  11   3 -21   -0.22    0.85
  11   3 -21    0.61    0.75
   9  -3 -21   -0.31    0.44
   9  -3 -21    0.25    0.51
   9   3 -21    0.75    0.78
   9   3 -21    0.59    0.93
   7  -3 -21    2.85    0.66
   7   3 -21    1.88    0.97
   7   3 -21    3.26    1.00
   5  -3 -21    0.74    0.47
   5   3 -21    0.09    0.73
   5   3 -21   -0.23    0.59
   3  -3 -21    3.48    0.67
   3   3 -21    2.69    0.95
   1  -3 -21    0.33    0.45
   1  -3 -21   -0.22    0.33
   1   3 -21    0.05    0.65
  -1  -3 -21    3.06    0.65
  -1  -3 -21    1.48    0.58
  -3  -3 -21    6.72    1.03
  -3  -3 -21    6.86    1.00
  -5  -3 -21   -0.48    0.54
  -5  -3 -21    0.33    0.52
  -7  -3 -21    0.48    0.71
  -7  -3 -21   -0.42    0.55
  -9  -3 -21    0.97    0.77
  -9  -3 -21    0.80    0.75
  10  -4 -21    0.37    0.51
  10  -4 -21    0.70    0.59
   8  -4 -21    0.20    0.46
   8  -4 -21   -0.20    0.40
   6  -4 -21    0.93    0.44
   4  -4 -21   -0.42    0.32
   2  -4 -21   -0.15    0.34
   0  -4 -21    1.15    0.54
  -2  -4 -21    0.71    0.53
  -2  -4 -21    0.70    0.46
  -4  -4 -21    0.20    0.51
  -4  -4 -21    1.11    0.64
  -6  -4 -21    0.15    0.55
  -6  -4 -21   -0.66    0.59
  -8  -4 -21    3.97    1.16
  -8  -4 -21    1.46    0.81
   3  -5 -21   -0.10    0.35
   1  -5 -21    0.31    0.43
  -1  -5 -21    0.38    0.52
  -3  -5 -21    0.22    0.47
  -3  -5 -21    0.13    0.53
  -5  -5 -21   -0.14    0.63
  -5  -5 -21    0.19    0.53
   2  -6 -21    0.05    0.41
   0  -6 -21    0.26    0.43
  12   0 -22    1.49    0.90
  12   0 -22    0.18    0.54
  10   0 -22    1.03    0.64
  10   0 -22    0.40    0.69
   8   0 -22    3.56    0.82
   8   0 -22    4.18    1.00
   6   0 -22    1.00    0.65
   4   0 -22    3.78    0.94
   2   0 -22    2.54    0.75
   0   0 -22    1.64    0.71
  -2   0 -22    0.55    0.66
  -4   0 -22    0.13    0.59
  -4   0 -22    0.09    0.57
  -6   0 -22    7.55    1.34
  -6   0 -22    8.42    1.42
  -8   0 -22    1.50    0.85
  -8   0 -22    5.56    1.23
 -10   0 -22   -0.94    0.69
  13  -1 -22   -0.53    0.44
  13  -1 -22    0.48    0.74
  13   1 -22    0.07    0.67
  13   1 -22   -0.97    0.72
  11  -1 -22   -0.08    0.44
  11  -1 -22   -0.31    0.67
  11   1 -22    0.59    0.69
  11   1 -22    0.52    0.82
   9  -1 -22    0.48    0.63
   9  -1 -22    0.69    0.47
   9   1 -22    1.41    0.85
   9   1 -22    1.04    0.69
   7  -1 -22    0.23    0.57
   7   1 -22    0.16    0.49
   7   1 -22    0.03    0.63
   5  -1 -22    0.01    0.55
   5   1 -22    0.42    0.64
   3  -1 -22    0.76    0.52
   3   1 -22   -0.21    0.57
   1  -1 -22    0.28    0.52
   1   1 -22   -0.35    0.52
  -1  -1 -22   -0.40    0.49
  -1  -1 -22   -0.09    0.43
  -1   1 -22   -0.32    0.54
  -3  -1 -22    1.55    0.67
  -3  -1 -22    0.56    0.59
  -3   1 -22    1.96    0.85
  -5  -1 -22   -0.27    0.55
  -5  -1 -22   -0.09    0.58
  -5   1 -22    0.51    0.67
  -5   1 -22    0.17    0.67
  -7  -1 -22    0.29    0.72
  -7  -1 -22    1.76    0.80
  -7   1 -22    0.38    0.72
  -9  -1 -22    0.53    0.83
  -9  -1 -22    0.67    0.77
 -11  -1 -22    0.49    0.92
  12  -2 -22    0.94    0.74
  12  -2 -22    0.06    0.69
  12  -2 -22   -0.05    0.44
  12   2 -22   -0.03    0.76
  12   2 -22    0.50    0.89
  10  -2 -22    0.83    0.62
  10   2 -22    1.91    0.84
  10   2 -22    1.14    0.87
   8  -2 -22    0.56    0.56
   8   2 -22    0.52    0.70
   8   2 -22    0.34    0.83
   6  -2 -22    0.73    0.54
   6   2 -22    0.30    0.73
   6   2 -22   -0.89    0.47
   4  -2 -22   11.31    1.25
   4   2 -22   12.06    1.65
   2  -2 -22    0.41    0.46
   2  -2 -22    0.19    0.44
   2   2 -22    0.28    0.63
   0  -2 -22    1.05    0.57
   0  -2 -22    0.39    0.45
   0   2 -22   -0.63    0.55
  -2  -2 -22   -0.52    0.42
  -2  -2 -22    1.35    0.58
  -2   2 -22   -0.13    0.67
  -4  -2 -22    3.18    0.90
  -4  -2 -22    3.74    0.90
  -4   2 -22    4.05    1.10
  -6  -2 -22    0.93    0.69
  -6  -2 -22    0.33    0.61
  -8  -2 -22    1.44    0.90
  -8  -2 -22    1.02    0.77
 -10  -2 -22    0.06    0.77
 -10  -2 -22    1.14    0.91
  11  -3 -22    0.01    0.58
  11  -3 -22    0.11    0.66
  11   3 -22    0.05    0.74
   9  -3 -22    0.00    0.51
   9   3 -22    0.03    0.81
   9   3 -22    1.32    0.85
   7  -3 -22    0.84    0.57
   7   3 -22    1.26    0.93
   7   3 -22    1.62    0.86
   5  -3 -22    0.96    0.52
   5   3 -22    1.61    0.91
   5   3 -22   -0.26    0.74
   3  -3 -22    3.02    0.68
   3   3 -22    3.14    1.02
   1  -3 -22    2.40    0.68
   1  -3 -22    2.76    0.59
   1   3 -22    0.35    0.79
  -1  -3 -22    0.10    0.47
  -1  -3 -22    0.37    0.45
  -3  -3 -22   -0.44    0.46
  -3  -3 -22    0.41    0.52
  -5  -3 -22    0.86    0.67
  -5  -3 -22    0.87    0.61
  -7  -3 -22    1.95    0.91
  -7  -3 -22    2.42    0.84
  -9  -3 -22   -0.25    0.69
  -9  -3 -22    1.21    0.91
   8  -4 -22    0.95    0.50
   6  -4 -22    0.95    0.45
   4  -4 -22    0.04    0.38
   2  -4 -22    0.14    0.38
   0  -4 -22    1.50    0.59
  -2  -4 -22    0.00    0.45
  -2  -4 -22   -0.61    0.43
  -4  -4 -22    0.22    0.50
  -4  -4 -22   -0.33    0.53
  -6  -4 -22    0.66    0.68
  -6  -4 -22    1.86    0.82
   3  -5 -22    2.13    0.51
   1  -5 -22   -0.06    0.46
  -1  -5 -22   -0.72    0.46
  -3  -5 -22    1.02    0.65
  -3  -5 -22    0.47    0.48
  -5  -5 -22   -0.75    0.46
  12   0 -23    0.27    0.80
  12   0 -23    0.50    0.61
  10   0 -23    0.12    0.65
  10   0 -23    0.05    0.50
   8   0 -23    0.33    0.65
   8   0 -23   -0.62    0.44
   6   0 -23    0.10    0.61
   4   0 -23    0.01    0.58
   2   0 -23   -0.79    0.51
   0   0 -23    0.18    0.55
  -2   0 -23    0.39    0.63
  -4   0 -23   -0.75    0.53
  -4   0 -23   -0.32    0.59
  -6   0 -23    0.50    0.76
  -6   0 -23   -0.20    0.59
  -8   0 -23   -0.06    0.70
  -8   0 -23   -0.48    0.67
 -10   0 -23    0.23    0.83
  11  -1 -23    1.21    0.57
  11  -1 -23   -0.37    0.62
  11   1 -23    0.36    0.63
  11   1 -23    1.11    0.95
   9  -1 -23    0.43    0.63
   9   1 -23    1.46    0.77
   9   1 -23    1.63    0.94
   7  -1 -23    1.30    0.66
   7   1 -23    0.98    0.75
   7   1 -23    0.53    0.68
   5  -1 -23    3.50    0.89
   5   1 -23    4.30    1.08
   3  -1 -23    0.45    0.54
   3   1 -23   -0.14    0.57
   1  -1 -23    1.18    0.61
   1   1 -23    2.05    0.79
  -1  -1 -23   -0.24    0.43
  -1  -1 -23   -0.16    0.52
  -1   1 -23    0.95    0.74
  -3  -1 -23    0.72    0.63
  -3  -1 -23    1.02    0.59
  -3   1 -23    2.11    0.87
  -5  -1 -23   -0.06    0.65
  -5  -1 -23    1.29    0.71
  -5   1 -23    0.70    0.74
  -5   1 -23    1.26    0.86
  -7  -1 -23   -0.01    0.64
  -7  -1 -23   -0.39    0.68
  -7   1 -23    0.17    0.77
  -9  -1 -23    1.26    0.83
  -9  -1 -23   -0.34    0.75
  10  -2 -23   -0.29    0.62
  10   2 -23    0.22    0.77
  10   2 -23    0.59    0.72
   8  -2 -23    0.39    0.61
   8   2 -23   -0.44    0.72
   8   2 -23    0.74    0.76
   6  -2 -23   -0.52    0.46
   6   2 -23    1.07    0.78
   6   2 -23   -0.23    0.68
   4  -2 -23   -0.05    0.48
   4   2 -23   -0.09    0.62
   2  -2 -23    7.96    1.00
   2  -2 -23    7.91    1.12
   2   2 -23    6.47    1.25
   0  -2 -23   -0.01    0.48
   0  -2 -23    0.80    0.59
   0   2 -23    1.40    0.81
  -2  -2 -23    0.17    0.55
  -2  -2 -23    0.13    0.49
  -2   2 -23    0.14    0.68
  -4  -2 -23    0.26    0.61
  -4  -2 -23   -0.56    0.45
  -6  -2 -23    1.75    0.83
  -6  -2 -23    1.16    0.71
  -8  -2 -23    0.61    0.76
  -8  -2 -23    0.04    0.75
   9  -3 -23    0.10    0.56
   9   3 -23   -0.40    0.87
   9   3 -23    0.78    0.76
   7  -3 -23    0.45    0.52
   7   3 -23   -0.01    0.67
   7   3 -23    0.62    0.92
   5  -3 -23    2.10    0.66
   5   3 -23    1.42    0.90
   5   3 -23    1.60    0.97
   3  -3 -23   -0.13    0.47
   3   3 -23    0.29    0.82
   1  -3 -23    1.62    0.53
   1  -3 -23    1.04    0.60
  -1  -3 -23    0.20    0.46
  -1  -3 -23    1.05    0.61
  -3  -3 -23    5.56    1.04
  -3  -3 -23    5.48    1.06
  -5  -3 -23    0.03    0.68
  -5  -3 -23    0.45    0.64
  -7  -3 -23    0.53    0.73
  -7  -3 -23    0.04    0.65
   8  -4 -23    0.81    0.54
   6  -4 -23    0.27    0.45
   4  -4 -23   -0.39    0.39
   2  -4 -23    1.70    0.57
   0  -4 -23    0.89    0.58
  -2  -4 -23    0.66    0.57
  -2  -4 -23    0.49    0.46
  -4  -4 -23    0.12    0.60
  -4  -4 -23   -0.45    0.49
  -6  -4 -23    0.05    0.63
  -6  -4 -23   -0.22    0.65
   3  -5 -23    0.95    0.48
   1  -5 -23    0.74    0.53
  -1  -5 -23   -0.14    0.50
  -3  -5 -23    0.53    0.51
  10   0 -24    0.96    0.80
  10   0 -24   -0.42    0.46
   8   0 -24    1.50    0.86
   6   0 -24    0.26    0.68
   4   0 -24   -0.30    0.51
   2   0 -24    1.18    0.72
   0   0 -24    1.54    0.81
  -2   0 -24    0.71    0.71
  -4   0 -24   -0.26    0.60
  -4   0 -24   -0.70    0.56
  -6   0 -24   -0.15    0.63
  -6   0 -24    1.01    0.84
  -8   0 -24   -0.55    0.68
  -8   0 -24    0.48    0.85
  11  -1 -24    0.08    0.75
  11  -1 -24   -0.06    0.49
  11   1 -24    0.68    0.89
  11   1 -24    0.34    0.64
   9  -1 -24   -0.35    0.64
   9   1 -24    0.46    0.66
   9   1 -24    0.56    0.84
   7  -1 -24    1.15    0.71
   7   1 -24    0.13    0.60
   7   1 -24   -0.89    0.65
   5  -1 -24    3.38    0.95
   5   1 -24    1.14    0.84
   3  -1 -24   -0.57    0.43
   3   1 -24   -0.06    0.62
   1  -1 -24   -0.08    0.56
   1   1 -24    1.10    0.74
  -1  -1 -24   -0.01    0.50
  -1  -1 -24    0.04    0.52
  -1   1 -24    0.54    0.72
  -3  -1 -24   -0.29    0.53
  -3  -1 -24    0.93    0.74
  -3   1 -24    0.31    0.71
  -5  -1 -24    2.05    0.89
  -5  -1 -24    1.25    0.76
  -5   1 -24    1.04    0.88
  -5   1 -24    1.12    0.88
  -7  -1 -24    1.46    0.87
  -7  -1 -24    0.35    0.74
  -7   1 -24    0.83    0.86
  -9  -1 -24    1.00    0.98
  -9  -1 -24   -0.66    0.68
  10  -2 -24   -0.02    0.65
  10   2 -24    0.39    0.74
  10   2 -24    0.55    0.93
   8  -2 -24    0.74    0.66
   8   2 -24    0.21    0.68
   8   2 -24    0.22    0.76
   6  -2 -24    0.14    0.50
   6   2 -24    0.71    0.71
   6   2 -24    0.45    0.78
   4  -2 -24    1.35    0.64
   4   2 -24    0.26    0.66
   2  -2 -24    2.28    0.64
   2  -2 -24    2.75    0.77
   2   2 -24    3.20    1.01
   0  -2 -24    3.83    0.81
   0  -2 -24    3.52    0.88
   0   2 -24    3.49    1.10
  -2  -2 -24   -0.16    0.52
  -2  -2 -24    1.46    0.74
  -2   2 -24    0.85    0.89
  -4  -2 -24    0.96    0.68
  -4  -2 -24    1.96    0.83
  -6  -2 -24   -0.51    0.56
  -6  -2 -24   -0.25    0.64
  -8  -2 -24    0.60    0.86
  -8  -2 -24    0.50    0.78
   9  -3 -24    0.61    0.61
   9   3 -24    1.37    1.07
   9   3 -24    0.56    0.87
   7  -3 -24    0.54    0.60
   7   3 -24   -0.23    0.95
   7   3 -24   -0.13    0.72
   5  -3 -24    0.24    0.50
   5   3 -24    1.42    0.93
   3  -3 -24   -0.04    0.49
   3   3 -24   -0.06    0.76
   1  -3 -24    1.14    0.50
   1  -3 -24    1.80    0.64
  -1  -3 -24    0.16    0.51
  -1  -3 -24   -0.10    0.48
  -3  -3 -24   -0.17    0.54
  -3  -3 -24    0.63    0.69
  -5  -3 -24    0.49    0.67
  -5  -3 -24    0.11    0.58
  -7  -3 -24    0.08    0.70
  -7  -3 -24    0.67    0.79
   6  -4 -24    0.94    0.52
   4  -4 -24    0.65    0.50
   2  -4 -24   -0.38    0.45
   0  -4 -24    0.44    0.53
  -2  -4 -24    0.02    0.52
  -2  -4 -24    0.19    0.52
  -4  -4 -24    1.01    0.64
  -4  -4 -24    0.41    0.70
  10   0 -25   -0.65    0.75
  10   0 -25    0.01    0.60
   8   0 -25    0.73    0.79
   6   0 -25   -0.61    0.60
   4   0 -25    0.24    0.61
   2   0 -25    1.43    0.77
   0   0 -25    0.45    0.66
  -2   0 -25    0.42    0.73
  -4   0 -25   -0.01    0.70
  -4   0 -25   -0.25    0.65
  -6   0 -25    0.79    0.92
  -6   0 -25    0.94    0.86
  -8   0 -25    0.33    0.93
  -8   0 -25    0.70    0.87
   9  -1 -25    0.11    0.66
   9   1 -25    0.36    0.69
   9   1 -25   -0.78    0.68
   7  -1 -25   -0.32    0.66
   7   1 -25   -0.80    0.76
   5  -1 -25    0.63    0.71
   5   1 -25    0.23    0.67
   3  -1 -25    0.62    0.65
   3   1 -25    1.21    0.71
   1  -1 -25    0.94    0.71
   1   1 -25    0.72    0.76
  -1  -1 -25    0.93    0.67
  -1  -1 -25    0.20    0.57
  -1   1 -25    0.24    0.74
  -3  -1 -25    2.22    0.85
  -3  -1 -25    0.78    0.71
  -3   1 -25    1.87    0.88
  -5  -1 -25    0.45    0.79
  -5  -1 -25    0.63    0.66
  -5   1 -25    1.19    0.87
  -5   1 -25   -0.80    0.69
  -7  -1 -25    0.22    0.68
  -7  -1 -25    0.20    0.82
  -7   1 -25   -0.34    0.87
   8  -2 -25   -0.17    0.60
   8   2 -25    0.74    1.01
   8   2 -25    0.73    0.79
   6  -2 -25    0.59    0.67
   6   2 -25    0.53    0.88
   4  -2 -25    0.09    0.49
   4  -2 -25   -0.32    0.49
   4   2 -25   -0.18    0.67
   2  -2 -25   -0.05    0.47
   2  -2 -25    0.32    0.54
   2   2 -25   -0.23    0.71
   0  -2 -25    0.55    0.53
   0  -2 -25    1.06    0.71
   0   2 -25    0.22    0.77
  -2  -2 -25    0.65    0.70
  -2  -2 -25    0.39    0.64
  -2   2 -25    0.55    0.87
  -4  -2 -25   -0.30    0.55
  -4  -2 -25    0.79    0.71
  -6  -2 -25    2.31    0.98
  -6  -2 -25    0.20    0.69
   7  -3 -25   -0.30    0.57
   7   3 -25    0.05    0.76
   7   3 -25   -0.15    0.90
   5  -3 -25   -0.16    0.52
   5   3 -25    0.51    0.87
   3  -3 -25    0.51    0.57
   1  -3 -25    0.40    0.48
   1  -3 -25    0.18    0.58
  -1  -3 -25    1.55    0.72
  -1  -3 -25    0.73    0.60
  -3  -3 -25    0.01    0.58
  -3  -3 -25   -0.01    0.67
  -5  -3 -25   -0.92    0.59
  -5  -3 -25   -0.48    0.55
   4  -4 -25    0.20    0.47
   2  -4 -25    0.01    0.46
   0  -4 -25    0.66    0.61
  -2  -4 -25    0.74    0.70
  -2  -4 -25   -0.10    0.48
   8   0 -26    3.04    1.06
   6   0 -26    2.17    0.99
   4   0 -26   -0.85    0.58
   2   0 -26    0.50    0.74
   0   0 -26    2.04    0.91
  -2   0 -26    4.86    1.22
  -2   0 -26    4.53    1.16
  -4   0 -26    0.14    0.78
  -4   0 -26    0.74    0.77
  -6   0 -26    0.57    0.85
  -6   0 -26    0.61    0.84
   9  -1 -26    0.19    0.77
   9   1 -26   -0.36    0.79
   9   1 -26   -0.15    0.65
   7  -1 -26   -0.03    0.73
   7   1 -26    0.69    0.85
   5  -1 -26    0.51    0.72
   5   1 -26    0.81    0.82
   3  -1 -26    3.84    1.02
   3   1 -26    2.65    1.07
   1  -1 -26    1.60    0.89
   1   1 -26    0.91    0.84
  -1  -1 -26   -0.10    0.67
  -1  -1 -26    0.35    0.63
  -1   1 -26    0.66    0.78
  -3  -1 -26    0.63    0.73
  -3  -1 -26   -0.56    0.57
  -3   1 -26   -0.41    0.71
  -5  -1 -26   -0.34    0.72
  -5  -1 -26   -0.05    0.67
  -5   1 -26    0.67    0.90
  -5   1 -26    0.46    0.82
   8  -2 -26    0.89    0.77
   8   2 -26    1.77    1.07
   8   2 -26    0.86    0.81
   6  -2 -26    1.04    0.71
   6   2 -26    0.42    0.89
   4  -2 -26    0.68    0.70
   4  -2 -26    0.98    0.60
   4   2 -26    0.77    0.90
   2  -2 -26   -0.26    0.58
   2  -2 -26    0.30    0.52
   2   2 -26   -0.16    0.75
   0  -2 -26   -1.04    0.53
   0  -2 -26    1.36    0.71
   0   2 -26    1.80    0.98
  -2  -2 -26    0.82    0.67
  -2  -2 -26    0.68    0.67
  -2   2 -26    0.66    0.98
  -4  -2 -26    1.85    0.83
  -4  -2 -26    1.89    0.90
   5  -3 -26    0.19    0.57
   3  -3 -26   -0.03    0.55
   1  -3 -26   -0.05    0.51
   1  -3 -26    0.38    0.52
  -1  -3 -26    0.72    0.63
  -1  -3 -26    0.60    0.67
  -3  -3 -26    0.06    0.66
  -3  -3 -26    0.23    0.64
   8   0 -27    0.77    0.91
   6   0 -27    0.64    0.86
   4   0 -27   -0.18    0.67
   2   0 -27   -0.97    0.61
   0   0 -27    0.83    0.82
  -2   0 -27   -0.11    0.71
  -2   0 -27    0.24    0.73
  -4   0 -27    0.01    0.74
  -4   0 -27    0.05    0.71
   7  -1 -27    1.77    0.93
   7   1 -27    1.62    1.06
   5  -1 -27    3.32    0.98
   5   1 -27    0.86    0.89
   3  -1 -27   -0.21    0.62
   3   1 -27    1.78    0.99
   1  -1 -27   -0.43    0.59
   1  -1 -27    0.48    0.62
   1   1 -27   -0.02    0.74
  -1  -1 -27    0.46    0.71
  -1  -1 -27    0.21    0.68
  -1   1 -27    1.08    0.91
  -3  -1 -27   -0.67    0.62
  -3  -1 -27   -0.32    0.63
  -3   1 -27    0.51    0.91
  -5  -1 -27    0.88    0.93
  -5  -1 -27   -0.54    0.68
  -5   1 -27    0.10    0.97
  -5   1 -27    0.75    0.98
   6  -2 -27    0.09    0.63
   6   2 -27    0.91    0.88
   4  -2 -27    0.99    0.61
   4  -2 -27    2.17    0.82
   4   2 -27    0.87    0.96
   2  -2 -27    0.23    0.54
   2  -2 -27   -0.12    0.59
   2   2 -27    0.32    0.93
   0  -2 -27   -0.41    0.54
   0  -2 -27    0.13    0.65
   0   2 -27    0.53    0.95
  -2  -2 -27    0.48    0.69
  -2  -2 -27    0.31    0.73
  -4  -2 -27    0.17    0.70
   3  -3 -27   -0.31    0.54
   1  -3 -27    0.07    0.58
   1  -3 -27    0.24    0.52
   6   0 -28    2.10    0.92
   4   0 -28   -0.19    0.74
   2   0 -28    1.15    0.83
   0   0 -28    1.37    0.90
  -2   0 -28    1.02    1.01
  -2   0 -28    1.25    0.84
   5  -1 -28    1.09    0.87
   5   1 -28    1.46    0.99
   3  -1 -28    0.03    0.76
   3   1 -28    0.43    0.94
   1  -1 -28    0.06    0.59
   1  -1 -28   -0.44    0.62
   1   1 -28   -1.37    0.71
  -1  -1 -28   -0.73    0.57
  -1  -1 -28    0.54    0.74
  -1   1 -28   -0.42    0.79
   2  -2 -28   -0.75    0.53
   2  -2 -28    0.55    0.73
   2   2 -28   -0.93    0.77
   0  -2 -28   -0.66    0.58
   0  -2 -28    0.32    0.69
   0   2 -28    0.43    0.94
   0   0   0    0.00    0.00
;
_shelx_res_checksum     13132
_shelx_res_file
;
TITL [C9 H9 N3 O2 S] in C2/c
CELL 0.71073 14.4259 6.6145 21.7219 90.000 94.166 90.000
ZERR 8 0.0014 0.0006 0.0020 0.000 0.003 0.000
LATT 7
SYMM -x, y, -z+1/2
SFAC C H N O S
UNIT 72 72 24 16 8
HTAB
ACTA
OMIT -2 52
EQIV $1   -x+1/2, -y+3/2, -z+1
EQIV $2   -x+1, -y, -z+1
EQIV $3   -x+1/2, -y+1/2, -z+1
HTAB N9 O11_$1
HTAB N12 O8
HTAB N15 S14_$2
HTAB N15 O11
HTAB N15 O11_$3
MPLA 8 C1 > O8
MPLA 7 N9 > N15
L.S. 5
BOND $H
FMAP 2
PLAN -5
WGHT    0.048300    0.549700
FVAR       0.10670
MOLE   1
C1    1    0.335333    1.035784    0.654853    11.00000    0.04159    0.03469 =
         0.03628   -0.00123    0.00211   -0.00083
C2    1    0.393062    1.155747    0.693202    11.00000    0.04816    0.04892 =
         0.04883   -0.01158    0.00080   -0.00320
AFIX  43
H2    2    0.454206    1.116238    0.703086    11.00000   -1.20000
AFIX   0
C3    1    0.360366    1.334040    0.716915    11.00000    0.07137    0.04951 =
         0.05629   -0.01895    0.00793   -0.01275
AFIX  43
H3    2    0.399404    1.413275    0.742928    11.00000   -1.20000
AFIX   0
C4    1    0.270433    1.394273    0.702136    11.00000    0.07649    0.03990 =
         0.05739   -0.00960    0.01717    0.00528
AFIX  43
H4    2    0.249162    1.515850    0.717356    11.00000   -1.20000
AFIX   0
C5    1    0.212044    1.276098    0.665115    11.00000    0.05758    0.05446 =
         0.05682   -0.00539    0.00401    0.01910
AFIX  43
H5    2    0.150798    1.316057    0.655893    11.00000   -1.20000
AFIX   0
C6    1    0.244168    1.095872    0.641182    11.00000    0.04971    0.04666 =
         0.04871   -0.00702   -0.00088    0.00316
AFIX  43
H6    2    0.204335    1.015764    0.615982    11.00000   -1.20000
AFIX   0
C7    1    0.375318    0.844708    0.631379    11.00000    0.03917    0.03477 =
         0.04405   -0.00010   -0.00252    0.00009
O8    4    0.447573    0.772625    0.653813    11.00000    0.04948    0.04913 =
         0.06668   -0.01130   -0.01652    0.01146
N9    3    0.324786    0.754419    0.582696    11.00000    0.04574    0.03616 =
         0.04762   -0.00714   -0.01115    0.01263
H9    2    0.280589    0.812283    0.565183    11.00000    0.03949
C10   1    0.340538    0.575091    0.552598    11.00000    0.03507    0.03193 =
         0.04765   -0.00219   -0.00054    0.00223
O11   4    0.283435    0.511557    0.512886    11.00000    0.04160    0.04135 =
         0.05676   -0.00975   -0.00975    0.00588
N12   3    0.421722    0.478773    0.570676    11.00000    0.03486    0.03305 =
         0.04882   -0.00702   -0.00537    0.00472
H12   2    0.456141    0.534659    0.600184    11.00000    0.03661
C13   1    0.454938    0.301047    0.546594    11.00000    0.03530    0.03118 =
         0.04864   -0.00122    0.00592    0.00045
S14   5    0.558557    0.216010    0.574826    11.00000    0.03683    0.04392 =
         0.07133   -0.00770   -0.00140    0.00816
N15   3    0.403125    0.210709    0.503120    11.00000    0.04170    0.04211 =
         0.07149   -0.01952   -0.00356    0.00924
H15A  2    0.425102    0.082708    0.486881    11.00000    0.08630
H15B  2    0.351144    0.248125    0.492666    11.00000    0.06766
HKLF 4 1 1 0 0 0 1 0 0 0 1
REM  [C9 H9 N3 O2 S] in C2/c
REM R1 =  0.0467 for    1293 Fo > 4sig(Fo)  and  0.0834 for all    1973 data
REM    152 parameters refined using      0 restraints
END
WGHT      0.0483      0.5498
REM Instructions for potential hydrogen bonds
HTAB N9 O11_$1
HTAB N12 O8
HTAB N15 S14_$2
HTAB N15 O11
HTAB N15 O11_$3
REM Highest difference peak  0.212,  deepest hole -0.227,  1-sigma level  0.049
Q1    1   0.5569  0.2453  0.6275  11.00000  0.05    0.21
Q2    1   0.2359  0.9173  0.5201  11.00000  0.05    0.18
Q3    1   0.3773  1.0985  0.6585  11.00000  0.05    0.17
Q4    1   0.3008  1.2904  0.7957  11.00000  0.05    0.16
Q5    1   0.3925  0.7868  0.6733  11.00000  0.05    0.16
;
