# Supplementary material for: A monoclinic polymorph of 1-benzoyl-4-thio­biuret
Source: Acta Crystallogr Sect E Struct Rep Online. 2013 Nov 13;69(Pt 12):o1760. doi: 10.1107/S1600536813030250 (PMC3885036; doi:10.1107/S1600536813030250)
Supplement: Supplementary file 2 [file e-69-o1760-Isup2.hkl]

#
# h,k,l, Fc-squared, Fo-squared, sigma(Fo-squared), status flag
#
data_I
_shelx_title ' [C9 H9 N3 O2 S] in C2/c'
_shelx_refln_list_code          4
_shelx_F_calc_maximum      309.56
_exptl_crystal_F_000       928.00
_reflns_d_resolution_high  0.8109

loop_
 _space_group_symop_operation_xyz
 'x, y, z'
 '-x, y, -z+1/2'
 'x+1/2, y+1/2, z'
 '-x+1/2, y+1/2, -z+1/2'
 '-x, -y, -z'
 'x, -y, z-1/2'
 '-x+1/2, -y+1/2, -z'
 'x+1/2, -y+1/2, z-1/2'

_cell_length_a    14.4259
_cell_length_b     6.6145
_cell_length_c    21.7219
_cell_angle_alpha  90.000
_cell_angle_beta   94.166
_cell_angle_gamma  90.000

_shelx_F_squared_multiplier     1.000

loop_
 _refln_index_h
 _refln_index_k
 _refln_index_l
 _refln_F_squared_calc
 _refln_F_squared_meas
 _refln_F_squared_sigma
 _refln_observed_status
   2   0   0       1028.36        918.03        29.38 o
   4   0   0       1899.46       1780.68        47.38 o
   6   0   0      11533.11      12000.81       180.61 o
   8   0   0       6917.49       7059.48       127.46 o
  10   0   0       4265.78       4349.46       113.67 o
  12   0   0        144.71        145.47        48.11 o
  14   0   0         71.47         89.09        35.32 o
  16   0   0         59.56        126.48        79.05 o
   1   1   0         98.60         82.18        11.82 o
   3   1   0       1017.60       1074.48        23.55 o
   5   1   0       2774.18       2792.73        44.41 o
   7   1   0       2619.79       3126.78        47.43 o
   9   1   0        473.94        558.07        32.50 o
  11   1   0        128.71        129.07        22.52 o
  13   1   0        676.12        672.69        55.97 o
  15   1   0          0.13         42.15        30.93 o
  17   1   0        116.65         23.93        39.13 o
   0   2   0      19381.90      19521.85       308.44 o
   2   2   0      18015.39      18985.47       263.05 o
   4   2   0       1269.54       1281.57        31.11 o
   6   2   0        750.85        734.28        25.72 o
   8   2   0       3376.67       3157.96        54.09 o
  10   2   0       1146.57       1246.95        42.80 o
  12   2   0       1092.95       1250.53        74.71 o
  14   2   0         80.76         88.46        43.83 o
  16   2   0        666.62        757.83        73.24 o
   1   3   0      10154.49      10541.76       162.64 o
   3   3   0         25.25         41.89        14.45 o
   5   3   0       1230.46       1492.14        42.62 o
   7   3   0       4948.70       5077.70        97.55 o
   9   3   0        248.78        269.05        27.19 o
  11   3   0        104.16        108.20        37.40 o
  13   3   0          1.07         15.58        28.13 o
  15   3   0         75.30         67.69        45.74 o
   0   4   0       9030.45       8917.78       214.36 o
   2   4   0        937.41        966.81        44.97 o
   4   4   0        122.43         99.27        17.93 o
   6   4   0        310.58        369.76        34.43 o
   8   4   0       6346.42       6393.18       120.18 o
  10   4   0         55.45        109.22        23.86 o
  12   4   0          0.22        -21.03        21.03 o
  14   4   0        244.76        247.94        46.64 o
   1   5   0       1401.10       1393.17        58.85 o
   3   5   0         16.74         21.48        17.99 o
   5   5   0         56.47         78.27        23.20 o
   7   5   0        125.63        152.56        24.45 o
   9   5   0        416.34        487.50        37.45 o
  11   5   0        103.92         85.04        24.76 o
  13   5   0         18.56        -38.93        38.93 o
   0   6   0         30.48          9.66        28.83 o
   2   6   0         52.22         46.26        25.86 o
   4   6   0        192.53        276.27        29.10 o
   6   6   0         18.44         58.16        21.18 o
   8   6   0        388.33        355.39        36.16 o
  10   6   0        129.54        126.08        27.61 o
  12   6   0        242.03        225.41        39.16 o
   1   7   0        469.77        518.81        47.73 o
   3   7   0        115.92         91.01        49.19 o
   5   7   0          2.86         31.48        23.24 o
   7   7   0        897.29        896.54        55.74 o
   9   7   0        114.24        104.44        27.93 o
   0   8   0          4.28         -4.33        53.58 o
   2   8   0        100.30        105.80        33.45 o
 -17   1   1          1.35         21.19        39.98 o
 -15   1   1        463.69        528.36        52.39 o
 -13   1   1       1438.96       1415.22        67.73 o
 -11   1   1       1186.20       1278.50        50.93 o
  -9   1   1          1.19          5.14        11.98 o
  -7   1   1       5969.06       6040.80        76.91 o
  -5   1   1       4912.40       5196.90        67.74 o
  -3   1   1        737.98        912.27        19.63 o
  -1   1   1        291.08        177.42        25.47 o
   1   1   1       2249.74       2256.34        38.34 o
   3   1   1       5094.95       5151.81        76.54 o
   5   1   1        945.59       1012.25        24.85 o
   7   1   1       5811.18       6277.45        75.58 o
   9   1   1         44.35         28.04        12.55 o
  11   1   1       1948.31       2048.27        71.10 o
  13   1   1        843.36        900.43        63.02 o
  15   1   1        279.63        244.36        47.50 o
  17   1   1         79.67         70.89        55.63 o
 -16   2   1         38.58         38.85        37.25 o
 -14   2   1        113.32        103.21        35.47 o
 -12   2   1       1127.84       1170.95        84.18 o
 -10   2   1         67.20        119.27        17.91 o
  -8   2   1        556.00        562.53        25.80 o
  -6   2   1       1880.80       1962.66        36.87 o
  -4   2   1       2277.63       2302.07        42.27 o
  -2   2   1         67.35         86.63        13.65 o
   0   2   1        447.62        486.37        22.41 o
   2   2   1        617.99        621.17        27.84 o
   4   2   1       3688.35       3897.31        60.79 o
   6   2   1        700.62        748.79        28.29 o
   8   2   1         11.72         34.74        12.62 o
  10   2   1         48.18         45.70        15.31 o
  12   2   1         21.67         52.29        29.30 o
  14   2   1        998.29       1049.80        77.06 o
  16   2   1         11.48        100.67        42.11 o
 -15   3   1        595.34        479.64        56.62 o
 -13   3   1        163.56        230.01        47.85 o
 -11   3   1        787.71        756.37        58.66 o
  -9   3   1          2.57          1.18        15.81 o
  -7   3   1        198.41        181.58        17.02 o
  -5   3   1       6363.44       6330.04       131.23 o
  -3   3   1         25.15         59.14        14.79 o
  -1   3   1       2060.61       2273.16        48.21 o
   1   3   1         50.01         48.35        13.75 o
   3   3   1       3151.63       3280.36        62.49 o
   5   3   1        922.49       1001.62        43.33 o
   7   3   1       1178.97       1302.15        46.23 o
   9   3   1        183.22        249.34        26.43 o
  11   3   1       1640.58       1554.21       100.09 o
  13   3   1        149.66        106.45        33.32 o
  15   3   1        112.20         91.44        38.47 o
 -14   4   1        414.16        485.26        54.90 o
 -12   4   1        674.46        642.28        56.66 o
 -10   4   1        334.09        367.21        69.75 o
  -8   4   1       3604.11       3622.80       138.35 o
  -6   4   1       4033.56       3900.61        79.97 o
  -4   4   1        140.84        130.89        20.03 o
  -2   4   1        245.96        313.02        26.95 o
   0   4   1        790.02       1111.07        66.05 o
   2   4   1       4009.72       4025.84        86.17 o
   4   4   1        497.39        515.87        31.26 o
   6   4   1        178.92        161.64        22.08 o
   8   4   1       1067.48       1086.91        55.38 o
  10   4   1         29.75         18.77        19.79 o
  12   4   1        662.40        607.37        49.95 o
  14   4   1        296.24        214.46        43.35 o
 -13   5   1        116.66         80.66        33.74 o
 -11   5   1        183.03        177.13        35.07 o
  -9   5   1          3.81         -9.83        17.15 o
  -7   5   1        430.92        501.56        76.24 o
  -5   5   1        313.45        341.17        34.71 o
  -3   5   1          6.48         14.16        17.90 o
  -1   5   1        436.58        504.08        51.19 o
   1   5   1         63.06         76.40        21.82 o
   3   5   1        182.20        199.79        28.79 o
   5   5   1          4.64         32.72        21.70 o
   7   5   1        568.74        556.92        40.00 o
   9   5   1         45.61         85.11        22.69 o
  11   5   1        136.53        178.06        38.01 o
  13   5   1          4.26        -27.61        27.61 o
 -12   6   1        333.65        416.91        51.09 o
 -10   6   1          8.80          3.29        21.50 o
  -8   6   1        381.64        439.21        43.75 o
  -6   6   1        445.84        430.10        35.66 o
  -4   6   1       2208.28       2256.73        71.17 o
  -2   6   1        156.61        137.77        27.70 o
   0   6   1         60.22         45.35        22.06 o
   2   6   1         65.26         89.76        25.41 o
   4   6   1       1577.44       1589.65        61.85 o
   6   6   1        960.94       1003.68        54.12 o
   8   6   1         84.14         39.70        20.66 o
  10   6   1        353.15        329.05        37.81 o
  -9   7   1        252.51        233.32        31.67 o
  -7   7   1        121.57         92.47        35.33 o
  -5   7   1          9.46        -17.85        24.50 o
  -3   7   1         95.97        101.94        29.67 o
  -1   7   1        300.09        286.19        37.81 o
   1   7   1         37.09         39.54        25.16 o
   3   7   1        637.97        573.34        49.43 o
   5   7   1          9.42         42.58        24.06 o
   7   7   1         40.11         55.11        25.17 o
   9   7   1          4.60         -2.39        24.06 o
  -2   8   1          5.20         13.47        26.79 o
   0   8   1          2.67         14.51        26.99 o
   2   8   1         75.80         63.66        43.86 o
 -16   0   2         23.07         27.85        36.01 o
 -14   0   2        104.53         24.39        44.88 o
 -12   0   2        332.11        333.92        43.10 o
 -10   0   2         44.75         29.20        29.66 o
  -8   0   2      12900.04      14071.42       215.99 o
  -6   0   2        151.49        159.30        18.49 o
  -4   0   2        882.97        981.69        34.53 o
  -2   0   2       9709.64       9157.51       238.91 o
   0   0   2      18371.05      15948.20       285.90 o
   2   0   2      68338.17      61424.00      1183.12 o
   4   0   2       1008.10        882.96        35.25 o
   6   0   2       6059.61       6362.30        99.15 o
   8   0   2       2155.38       2281.00        56.79 o
  10   0   2         99.30         88.46        23.71 o
  12   0   2        599.58        703.39        59.81 o
  14   0   2        889.34        974.66        75.01 o
  16   0   2         68.31         76.42        67.63 o
 -17   1   2         23.24        -23.43        37.38 o
 -15   1   2        217.67        172.73        36.29 o
 -13   1   2        499.07        451.72        35.79 o
 -11   1   2        115.94        134.26        21.80 o
  -9   1   2        419.45        448.06        34.24 o
  -7   1   2       1469.55       1526.58        33.41 o
  -5   1   2        172.43        206.48        12.27 o
  -3   1   2       5625.36       5792.34        65.88 o
  -1   1   2       3398.50       3729.41       126.48 o
   1   1   2       1409.15       1249.63        25.82 o
   3   1   2         30.79         53.22         9.50 o
   5   1   2       4497.42       4686.82        60.11 o
   7   1   2         52.85         79.95        11.87 o
   9   1   2        339.23        442.02        23.76 o
  11   1   2         78.58         85.05        21.68 o
  13   1   2         25.41         11.22        25.38 o
  15   1   2         38.16         23.04        35.48 o
  17   1   2         31.82         25.47        66.75 o
 -16   2   2        370.00        399.32        56.60 o
 -14   2   2        240.44        327.36        45.99 o
 -12   2   2        469.67        482.67        37.07 o
 -10   2   2       2162.89       2112.67        50.70 o
  -8   2   2       1574.30       1672.54        38.67 o
  -6   2   2        454.00        513.37        22.29 o
  -4   2   2         35.65         28.07         9.75 o
  -2   2   2       9357.54       9697.49       125.97 o
   0   2   2        203.24        186.64        14.74 o
   2   2   2        965.68       1032.90        25.72 o
   4   2   2       1269.33       1250.69        31.14 o
   6   2   2       1308.90       1263.45        35.98 o
   8   2   2         48.20         44.53        13.28 o
  10   2   2          4.26        -16.34        16.34 o
  12   2   2       1381.83       1481.95       169.92 o
  14   2   2        310.50        268.78        44.85 o
  16   2   2         17.94         75.27        40.52 o
 -15   3   2          0.12          9.18        31.47 o
 -13   3   2         34.98        -13.30        23.42 o
 -11   3   2        521.97        532.02        42.77 o
  -9   3   2         18.11         18.68        22.86 o
  -7   3   2        122.34        173.42        28.10 o
  -5   3   2        237.84        252.59        17.07 o
  -3   3   2       3181.26       3526.74        62.56 o
  -1   3   2       1653.31       1714.59        36.04 o
   1   3   2       2137.47       2221.44        72.14 o
   3   3   2        444.22        449.92        26.86 o
   5   3   2         47.16         25.55        13.90 o
   7   3   2       4810.07       4977.75        92.44 o
   9   3   2          8.10         -2.32        15.70 o
  11   3   2         96.61         98.12        26.20 o
  13   3   2        861.88        872.54       108.56 o
  15   3   2         89.26         85.48        40.39 o
 -14   4   2         46.56         12.57        52.44 o
 -12   4   2         64.41         59.01        28.12 o
 -10   4   2        260.31        224.52        28.01 o
  -8   4   2        620.36        590.69        35.08 o
  -6   4   2       1838.50       1871.28        52.11 o
  -4   4   2         97.66         70.74        20.03 o
  -2   4   2          6.45         20.69        10.46 o
   0   4   2       7726.05       7765.97       137.02 o
   2   4   2         64.48         57.14        17.35 o
   4   4   2         95.10        107.09        21.23 o
   6   4   2        569.19        556.20        48.11 o
   8   4   2          0.10          5.44        17.52 o
  10   4   2        220.83        255.16        37.46 o
  12   4   2         71.96         59.20        27.70 o
  14   4   2        372.22        486.01        57.11 o
 -13   5   2        259.46        299.32        44.93 o
 -11   5   2          5.29        -21.03        21.03 o
  -9   5   2        501.32        474.10        35.59 o
  -7   5   2        310.51        320.77        31.69 o
  -5   5   2        318.68        352.53        29.11 o
  -3   5   2        394.84        378.11        30.00 o
  -1   5   2        542.68        468.99        37.44 o
   1   5   2         11.23         -4.48        26.09 o
   3   5   2        205.19        229.36        29.02 o
   5   5   2       4822.92       4542.83       108.39 o
   7   5   2        173.67        169.99        26.77 o
   9   5   2        146.97        110.45        24.99 o
  11   5   2        335.26        361.98        56.58 o
  13   5   2        172.81        130.48        34.48 o
 -12   6   2         29.17         45.78        30.47 o
 -10   6   2          1.57        -17.87        20.67 o
  -8   6   2        153.41        126.80        26.20 o
  -6   6   2         56.55         32.59        19.32 o
  -4   6   2        128.98        129.33        31.95 o
  -2   6   2        364.51        347.85        35.84 o
   0   6   2         10.59         30.08        21.67 o
   2   6   2         34.62         23.62        20.94 o
   4   6   2       1557.55       1666.08        63.55 o
   6   6   2        439.52        405.78       105.10 o
   8   6   2        205.52        219.77        29.49 o
  10   6   2        156.20        112.17        36.43 o
  -9   7   2         26.08          6.81        22.27 o
  -7   7   2        151.56        144.81        31.98 o
  -5   7   2         27.48         11.01        21.85 o
  -3   7   2        313.44        320.34        65.67 o
  -1   7   2        567.32        598.54        49.86 o
   1   7   2          6.96         10.03        22.93 o
   3   7   2        160.21        166.57        30.01 o
   5   7   2        248.29        272.32        34.57 o
   7   7   2        518.26        525.69        59.86 o
  -2   8   2         49.01         86.01        31.99 o
   0   8   2          6.43          7.25        32.45 o
   2   8   2         13.49         26.35        30.03 o
 -17   1   3         88.64        102.49        39.63 o
 -15   1   3        104.81         97.23        27.46 o
 -13   1   3          0.04         26.42        19.90 o
 -11   1   3        443.70        495.43        35.54 o
  -9   1   3       2714.34       2916.39        52.75 o
  -7   1   3       3484.23       3424.40        49.28 o
  -5   1   3         33.00          8.74         7.56 o
  -3   1   3      73733.91      74052.16       771.97 o
  -1   1   3        907.40        791.38        50.94 o
   1   1   3       9913.24       9478.84       130.03 o
   3   1   3        597.68        609.09        25.47 o
   5   1   3       3386.16       3339.62        51.62 o
   7   1   3       7146.37       7308.60        86.03 o
   9   1   3       2001.03       1777.37        40.82 o
  11   1   3        846.80        789.03        39.31 o
  13   1   3          0.41         15.98        29.77 o
  15   1   3        802.83        931.99       109.70 o
  17   1   3        163.61        233.64        92.23 o
 -16   2   3         25.49          4.21        31.39 o
 -14   2   3         84.90        159.16        57.51 o
 -12   2   3          2.35          6.47        19.33 o
 -10   2   3        199.78        224.85        22.36 o
  -8   2   3        298.22        320.32        20.28 o
  -6   2   3         72.33         58.34        10.50 o
  -4   2   3          0.08          6.20         6.91 o
  -2   2   3         10.11         51.92        21.55 o
   0   2   3       2606.17       2503.04        41.01 o
   2   2   3       3726.08       3506.42        57.92 o
   4   2   3       1063.16       1183.71        31.17 o
   6   2   3        160.55        217.32        17.23 o
   8   2   3         25.84         24.83        12.56 o
  10   2   3       1680.44       1700.15        65.20 o
  12   2   3        209.04        321.72        38.69 o
  14   2   3         18.30          7.26        29.30 o
  16   2   3          0.73        -14.69        35.28 o
 -15   3   3         32.67         -8.88        43.25 o
 -13   3   3        358.84        439.28        50.04 o
 -11   3   3       2214.62       2099.32       111.40 o
  -9   3   3         61.33         66.68        16.73 o
  -7   3   3        849.50        876.83        32.77 o
  -5   3   3         52.61         62.20        10.65 o
  -3   3   3       1817.17       1834.14        40.09 o
  -1   3   3      12364.38      13017.63       170.93 o
   1   3   3        133.48        223.97        22.31 o
   3   3   3        151.00        185.23        18.22 o
   5   3   3       1314.49       1334.64        43.56 o
   7   3   3        789.62        796.28        53.44 o
   9   3   3       1106.25       1148.26        52.19 o
  11   3   3        223.92        219.77        35.59 o
  13   3   3         33.58         48.42        32.89 o
  15   3   3        148.28        135.67        43.98 o
 -14   4   3        145.58        163.86        38.36 o
 -12   4   3         23.90          7.66        23.47 o
 -10   4   3        231.77        214.19        28.53 o
  -8   4   3        264.15        295.38        35.48 o
  -6   4   3       2810.81       2855.35        64.82 o
  -4   4   3        142.25        143.79        15.51 o
  -2   4   3       2113.02       1990.10        44.23 o
   0   4   3         14.18         17.25        15.38 o
   2   4   3        566.91        618.43        37.10 o
   4   4   3        184.70        213.36        25.55 o
   6   4   3          0.06          3.84        16.16 o
   8   4   3       1137.51       1114.79        52.13 o
  10   4   3          0.55         -1.31        21.39 o
  12   4   3        148.67        165.91        35.62 o
  14   4   3        125.23        172.16        53.62 o
 -13   5   3         64.82        104.12        33.52 o
 -11   5   3         86.10         74.06        24.69 o
  -9   5   3          1.37          7.76        16.65 o
  -7   5   3        609.95        617.78        38.70 o
  -5   5   3        204.62        208.29        20.65 o
  -3   5   3        978.44       1040.19        45.12 o
  -1   5   3        101.56        116.98        22.47 o
   1   5   3       1384.90       1545.44       102.69 o
   3   5   3         97.43         80.04        20.31 o
   5   5   3       1948.75       1956.08        77.84 o
   7   5   3         13.49        -15.49        15.49 o
   9   5   3         19.10         -7.94        23.72 o
  11   5   3         64.25         39.50        24.66 o
  13   5   3          1.53          3.94        28.91 o
 -12   6   3          5.03        -12.73        29.71 o
 -10   6   3         85.46         25.87        23.43 o
  -8   6   3        515.70        513.35        55.82 o
  -6   6   3        100.34        124.44        22.67 o
  -4   6   3         16.33          4.83        19.45 o
  -2   6   3        137.70        117.32        26.57 o
   0   6   3        210.84        212.70        29.89 o
   2   6   3        309.28        302.38        47.03 o
   4   6   3        232.73        231.20        40.64 o
   6   6   3          9.49         27.39        23.92 o
   8   6   3         22.83         43.71        21.81 o
  10   6   3         79.68        113.22        28.34 o
  -9   7   3         15.07          1.82        20.69 o
  -7   7   3        169.54        146.42        26.97 o
  -5   7   3        291.42        249.90        39.08 o
  -3   7   3         40.52         42.79        24.64 o
  -1   7   3         79.42         50.43        36.26 o
   1   7   3         42.42        -21.37        21.37 o
   3   7   3          5.94         15.71        23.64 o
   5   7   3          7.56          4.63        28.27 o
   7   7   3          0.19         31.52        30.84 o
  -2   8   3        146.71        172.67        37.24 o
   0   8   3        403.96        332.76        44.66 o
   2   8   3          7.91        -12.13        24.29 o
 -16   0   4       1302.02       1395.09        98.47 o
 -14   0   4        691.62        679.82        62.39 o
 -12   0   4       1023.34       1063.59        87.38 o
 -10   0   4       2108.00       2276.66        78.39 o
  -8   0   4       1802.75       1841.23        54.52 o
  -6   0   4        398.05        546.93        38.78 o
  -4   0   4      10459.40      10090.20       166.88 o
  -2   0   4        615.64        508.37        26.79 o
   0   0   4       2947.81       2752.45        62.93 o
   2   0   4       3341.14       3508.47        95.74 o
   4   0   4      17679.22      16641.58       234.49 o
   6   0   4        209.28        224.63        31.20 o
   8   0   4        256.56        235.32        28.44 o
  10   0   4       1754.76       1773.22        67.61 o
  12   0   4        671.34        607.78        83.42 o
  14   0   4       1654.24       1616.13       169.52 o
 -17   1   4         47.07        103.96        36.94 o
 -15   1   4          0.22         11.64        23.46 o
 -13   1   4          1.87        -13.22        19.06 o
 -11   1   4          2.67         -7.31        16.50 o
  -9   1   4        248.80        218.78        20.14 o
  -7   1   4        595.97        639.40        24.40 o
  -5   1   4        558.83        638.17        20.01 o
  -3   1   4      25999.74      25495.28       277.14 o
  -1   1   4        870.48        821.24        53.58 o
   1   1   4      12431.18      11657.68       158.64 o
   3   1   4        417.52        422.30        19.05 o
   5   1   4       3146.62       3209.56        47.75 o
   7   1   4        411.60        481.24        20.69 o
   9   1   4         85.30         81.19        14.79 o
  11   1   4       1864.01       1911.57        61.72 o
  13   1   4         21.80         18.96        30.49 o
  15   1   4          1.73        -24.59        53.58 o
  17   1   4         18.80         30.74        69.39 o
 -16   2   4         15.17        -13.66        34.67 o
 -14   2   4        952.32        910.78        63.40 o
 -12   2   4        204.58        249.62        28.26 o
 -10   2   4        164.63        176.24        21.90 o
  -8   2   4        395.18        393.29        20.74 o
  -6   2   4        716.43        742.02        22.05 o
  -4   2   4       6622.27       6344.98        72.30 o
  -2   2   4       7793.94       7802.40       127.33 o
   0   2   4       2805.66       2889.72        51.37 o
   2   2   4       1680.34       1594.27        36.83 o
   4   2   4      31250.67      32093.04       434.85 o
   6   2   4        392.48        323.83        24.88 o
   8   2   4       1607.45       1630.79        42.48 o
  10   2   4        880.58        954.36        95.88 o
  12   2   4       4143.59       3988.39       156.90 o
  14   2   4         17.44         49.55        36.94 o
  16   2   4        109.04         74.25        43.66 o
 -15   3   4       1460.47       1372.05       156.90 o
 -13   3   4         31.24         54.20        28.82 o
 -11   3   4        592.38        530.73        45.49 o
  -9   3   4        848.05        879.59        36.42 o
  -7   3   4         27.10         40.96        10.89 o
  -5   3   4       3978.21       3917.86        56.15 o
  -3   3   4        903.48        917.14        22.89 o
  -1   3   4       3568.98       3799.73        56.16 o
   1   3   4          7.48         -4.04        10.52 o
   3   3   4       4662.47       4741.37        80.63 o
   5   3   4        462.81        541.05        47.29 o
   7   3   4        988.49       1050.63        47.17 o
   9   3   4        120.19        196.34        35.01 o
  11   3   4        240.10        249.19        46.61 o
  13   3   4        498.58        566.33        58.03 o
  15   3   4        229.50        123.03        44.75 o
 -14   4   4        161.15        163.31        40.15 o
 -12   4   4        519.82        491.56        48.55 o
 -10   4   4          2.10          9.13        18.61 o
  -8   4   4       2832.24       2924.37        61.75 o
  -6   4   4         76.52         69.46        13.99 o
  -4   4   4       2249.47       2226.17        51.13 o
  -2   4   4       1362.65       1525.74        43.42 o
   0   4   4         59.38         37.21        23.52 o
   2   4   4         91.31         57.16        17.76 o
   4   4   4       1025.43       1062.55        73.40 o
   6   4   4        643.97        634.29        38.75 o
   8   4   4         41.21         32.38        29.26 o
  10   4   4        736.38        727.99        46.87 o
  12   4   4        148.81        168.31        30.41 o
  14   4   4        139.48         93.60        38.71 o
 -13   5   4        352.21        363.55        44.43 o
 -11   5   4         93.65         77.20        27.35 o
  -9   5   4          7.95         10.67        15.77 o
  -7   5   4       1041.69       1112.90        47.36 o
  -5   5   4       1303.16       1191.83        86.16 o
  -3   5   4       1637.87       1453.00        57.66 o
  -1   5   4          1.22        -10.03        16.57 o
   1   5   4       1211.76       1190.38        47.59 o
   3   5   4       1697.57       1689.26        78.19 o
   5   5   4       5110.43       5018.11       116.49 o
   7   5   4         37.58         16.36        19.14 o
   9   5   4        227.66        264.84        32.84 o
  11   5   4       1135.11       1175.75        63.45 o
  13   5   4        368.83        379.24        46.92 o
 -10   6   4          0.47          0.90        22.22 o
  -8   6   4         69.23         43.62        21.05 o
  -6   6   4        575.47        582.48        38.05 o
  -4   6   4        262.17        280.93        34.10 o
  -2   6   4         16.52         45.56        21.74 o
   0   6   4        256.31        167.84        41.46 o
   2   6   4        341.20        366.82        51.88 o
   4   6   4       1963.36       1982.01        73.82 o
   6   6   4        209.27        200.27        34.24 o
   8   6   4        385.90        465.01        43.60 o
  10   6   4         26.11         34.54        26.24 o
  -7   7   4        555.43        554.86        39.87 o
  -5   7   4        125.68        119.81        34.75 o
  -3   7   4         42.49        102.31        27.63 o
  -1   7   4          2.67         37.68        24.47 o
   1   7   4         84.32        103.87        37.40 o
   3   7   4        876.90        968.89        57.06 o
   5   7   4        308.99        287.09        39.06 o
   7   7   4        255.38        176.99        33.39 o
  -2   8   4         13.26         13.56        26.76 o
   0   8   4          5.09         40.87        29.66 o
   2   8   4          8.39         31.74        26.14 o
 -17   1   5         49.51         56.57        39.43 o
 -15   1   5         34.75          6.48        22.95 o
 -13   1   5        511.79        519.06        56.57 o
 -11   1   5       3690.34       3988.14        79.05 o
  -9   1   5       1701.10       1601.26        42.18 o
  -7   1   5       4557.82       4606.91        63.10 o
  -5   1   5        180.76        183.94        12.20 o
  -3   1   5      27593.46      25962.96       282.34 o
  -1   1   5      95827.73      87833.38      2263.47 o
   1   1   5         13.26          5.24         8.17 o
   3   1   5       1456.70       1304.86        30.95 o
   5   1   5       1567.04       1394.21        30.80 o
   7   1   5       4937.28       4832.39        64.73 o
   9   1   5        410.06        416.11        24.46 o
  11   1   5       1828.01       1794.84        85.57 o
  13   1   5          0.33         -1.55        40.12 o
  15   1   5       1104.46       1299.93       160.74 o
 -16   2   5         14.10        -30.04        30.04 o
 -14   2   5          0.05         -5.99        24.37 o
 -12   2   5         38.42          6.10        18.54 o
 -10   2   5         85.45         89.46        18.85 o
  -8   2   5        820.74        903.52        34.67 o
  -6   2   5        105.15         82.50         8.74 o
  -4   2   5        597.23        661.71        25.86 o
  -2   2   5       5845.19       5683.70        88.27 o
   0   2   5         48.23         34.75        12.77 o
   2   2   5        782.16        718.46        25.05 o
   4   2   5       4968.15       5187.78        95.42 o
   6   2   5        224.20        268.79        23.46 o
   8   2   5          6.01         12.75        16.50 o
  10   2   5          0.26         14.46        19.51 o
  12   2   5        346.56        307.76        56.64 o
  14   2   5        228.85        186.64        42.38 o
  16   2   5         84.95         41.28        65.88 o
 -15   3   5          1.20          5.77        31.52 o
 -13   3   5         17.60         11.90        26.37 o
 -11   3   5       1284.28       1354.38        89.85 o
  -9   3   5       4728.86       4408.20        74.14 o
  -7   3   5         83.61         89.34        11.99 o
  -5   3   5        517.74        586.40        28.37 o
  -3   3   5       2240.89       2081.19        42.41 o
  -1   3   5      12266.35      12917.84       192.39 o
   1   3   5       1180.77       1083.72        32.06 o
   3   3   5        489.44        561.83        28.59 o
   5   3   5        149.92        110.18        24.72 o
   7   3   5       1838.67       1718.23        52.93 o
   9   3   5        508.15        433.30        35.02 o
  11   3   5        130.20         89.34        26.29 o
  13   3   5         42.43         54.10        27.79 o
  15   3   5        138.40        272.92        53.77 o
 -14   4   5          8.64        -25.65        25.65 o
 -12   4   5         27.44         -0.45        25.36 o
 -10   4   5         58.23         39.23        20.79 o
  -8   4   5        383.74        403.14        26.58 o
  -6   4   5        440.30        471.63        45.24 o
  -4   4   5       1434.08       1388.25        30.69 o
  -2   4   5       1578.37       1511.24        39.81 o
   0   4   5       1687.95       1689.90        35.68 o
   2   4   5        335.89        351.87        21.06 o
   4   4   5        456.42        498.89        37.41 o
   6   4   5       1260.99       1414.55        68.29 o
   8   4   5         53.89         15.43        23.33 o
  10   4   5         49.23         37.95        21.46 o
  12   4   5          1.65         23.57        24.57 o
  14   4   5         95.19         78.37        37.82 o
 -13   5   5          8.83         22.06        28.00 o
 -11   5   5        264.58        288.58        36.52 o
  -9   5   5        156.41        188.56        24.51 o
  -7   5   5        266.85        279.72        26.82 o
  -5   5   5         22.72         33.72        15.29 o
  -3   5   5       1070.09       1178.19        57.65 o
  -1   5   5         23.35         -8.90        17.22 o
   1   5   5        155.24        150.14        21.38 o
   3   5   5       1568.01       1465.80        56.10 o
   5   5   5        288.24        265.50        34.51 o
   7   5   5       3343.26       3246.69        82.03 o
   9   5   5         52.02         25.71        22.52 o
  11   5   5         62.32         37.61        25.07 o
  13   5   5          3.17         48.31        31.62 o
 -10   6   5        189.36        173.94        36.77 o
  -8   6   5        290.48        288.81        30.81 o
  -6   6   5         16.10         -0.54        15.27 o
  -4   6   5        807.99        695.31        48.10 o
  -2   6   5        832.41        749.81        49.35 o
   0   6   5        133.34        139.65        26.94 o
   2   6   5        340.69        320.70        28.75 o
   4   6   5          0.16         25.22        24.02 o
   6   6   5       1024.38        935.10        60.41 o
   8   6   5          6.75         -6.82        21.85 o
  10   6   5          0.01        -14.59        23.05 o
  -7   7   5          0.01         22.70        19.42 o
  -5   7   5        114.06         65.97        19.21 o
  -3   7   5        128.84        121.02        30.05 o
  -1   7   5         13.73         19.07        26.62 o
   1   7   5        153.10        111.86        29.49 o
   3   7   5         52.65         76.52        28.72 o
   5   7   5          0.00        -16.41        24.98 o
   7   7   5         57.19         35.86        30.53 o
   0   8   5        255.17        312.30        44.81 o
 -16   0   6        516.21        410.28        57.80 o
 -14   0   6       1058.09       1168.20       200.40 o
 -12   0   6         59.06         92.72        31.20 o
 -10   0   6        639.32        632.86        62.01 o
  -8   0   6       8096.75       8074.63       159.00 o
  -6   0   6        742.24        832.32        41.40 o
  -4   0   6       5094.10       4739.94        80.31 o
  -2   0   6      31654.54      30503.38       397.90 o
   0   0   6       1841.72       1969.45        56.35 o
   2   0   6       1835.47       1723.31        56.14 o
   4   0   6        324.36        294.11        26.79 o
   6   0   6          8.77         12.55        16.58 o
   8   0   6       1583.09       1534.15        61.16 o
  10   0   6       3325.31       3337.74        81.11 o
  12   0   6        250.55        252.96        79.93 o
 -17   1   6         39.49         17.53        33.81 o
 -15   1   6          5.67         19.72        22.63 o
 -13   1   6          0.67        -17.99        17.99 o
 -11   1   6         19.90         36.42        17.92 o
  -9   1   6         15.40         17.01        14.64 o
  -7   1   6        607.84        655.96        26.16 o
  -5   1   6       1238.64       1214.45        25.22 o
  -3   1   6       2225.36       2138.03        40.52 o
  -1   1   6      35777.52      33397.59       733.85 o
   1   1   6       4261.09       4064.55        60.64 o
   3   1   6          2.46         -8.82         8.82 o
   5   1   6       3877.71       3993.20        57.36 o
   7   1   6        572.50        588.87        23.86 o
   9   1   6       1405.82       1416.69        45.17 o
  11   1   6       1845.87       1795.23        70.93 o
  13   1   6        111.24        181.53        42.19 o
  15   1   6        101.63         53.58        66.75 o
 -16   2   6        124.49        164.65        37.15 o
 -14   2   6         24.01         36.05        29.16 o
 -12   2   6        177.98        188.21        25.29 o
 -10   2   6        831.09        791.90        48.71 o
  -8   2   6        239.67        259.47        17.42 o
  -6   2   6         18.99         30.73         7.50 o
  -4   2   6        451.90        498.17        22.14 o
  -2   2   6       4459.08       4866.59        79.28 o
   0   2   6       1226.96       1144.23        39.67 o
   2   2   6        261.78        383.73        20.17 o
   4   2   6       1615.38       1598.02        42.45 o
   6   2   6       3557.21       4080.16        65.74 o
   8   2   6       2045.01       2128.56        59.63 o
  10   2   6       1512.78       1381.04        79.55 o
  12   2   6        485.68        436.42        53.75 o
  14   2   6          1.09        -21.02        37.90 o
  16   2   6        252.47        273.16        90.47 o
 -15   3   6        409.63        466.32        53.64 o
 -13   3   6        658.08        684.25        55.44 o
 -11   3   6         31.74         14.02        21.82 o
  -9   3   6       6719.41       6654.78        97.10 o
  -7   3   6        286.71        263.54        19.38 o
  -5   3   6        317.35        306.72        15.77 o
  -3   3   6         36.88         35.64        13.35 o
  -1   3   6        176.21        187.53        15.98 o
   1   3   6        226.49        191.29        20.19 o
   3   3   6       2356.52       2280.57        51.07 o
   5   3   6         17.03          9.20        15.97 o
   7   3   6         40.89         39.72        17.77 o
   9   3   6        505.70        543.95        39.32 o
  11   3   6          0.32        -27.82        27.82 o
  13   3   6         16.76         -2.82        25.61 o
  15   3   6         29.50          6.58        37.50 o
 -14   4   6         24.85        -16.67        29.60 o
 -12   4   6        372.10        380.80        60.77 o
 -10   4   6        108.98         84.79        23.15 o
  -8   4   6        489.71        551.95        29.69 o
  -6   4   6        370.00        405.33        19.33 o
  -4   4   6        231.88        196.92        17.31 o
  -2   4   6        117.69        117.75        12.64 o
   0   4   6        178.74        182.39        25.47 o
   2   4   6       1539.17       1423.13        50.27 o
   4   4   6         22.79          6.92        20.28 o
   6   4   6         60.07         61.40        20.54 o
   8   4   6         51.63         58.94        21.51 o
  10   4   6        406.07        436.06        39.08 o
  12   4   6         32.81          7.53        23.55 o
  14   4   6          0.04          8.90        35.07 o
 -13   5   6        188.11        182.57        35.17 o
 -11   5   6        263.33        225.48        33.80 o
  -9   5   6        259.10        250.52        25.82 o
  -7   5   6        767.01        822.62        41.04 o
  -5   5   6         24.69         27.23        12.19 o
  -3   5   6        439.75        440.83        28.15 o
  -1   5   6         25.93         47.55        22.50 o
   1   5   6          0.40         23.34        17.45 o
   3   5   6       1647.61       1551.34        60.63 o
   5   5   6        733.86        690.58        48.86 o
   7   5   6         55.43         57.58        21.70 o
   9   5   6        450.67        473.50        41.24 o
  11   5   6        140.45        101.16        29.13 o
  13   5   6        181.93        197.87        41.06 o
 -10   6   6         29.68         44.10        36.48 o
  -8   6   6          8.37         21.44        20.57 o
  -6   6   6         15.61          5.35        15.29 o
  -4   6   6        588.39        492.34        31.95 o
  -2   6   6        214.76        247.91        31.65 o
   0   6   6         91.48         50.77        26.24 o
   2   6   6          7.01         13.22        16.66 o
   4   6   6         59.59         23.22        22.94 o
   6   6   6        320.03        313.41        38.75 o
   8   6   6         89.52        126.83        29.10 o
  10   6   6          0.19        -18.02        25.09 o
  -7   7   6        232.12        214.56        57.30 o
  -5   7   6        357.39        420.71        33.85 o
  -3   7   6          3.59          0.39        23.13 o
  -1   7   6         70.35         67.79        40.95 o
   1   7   6        156.92        184.95        29.85 o
   3   7   6        336.94        417.06        83.25 o
   5   7   6          0.06          4.32        30.43 o
   7   7   6         30.23         -0.34        24.77 o
 -17   1   7          0.33          0.91        29.20 o
 -15   1   7        251.09        171.95        29.50 o
 -13   1   7        138.60        122.45        38.17 o
 -11   1   7        818.31        789.96        54.01 o
  -9   1   7        706.66        748.26        39.48 o
  -7   1   7       1847.14       1824.47        40.90 o
  -5   1   7        188.83        217.36        12.74 o
  -3   1   7          0.51         -1.26         6.78 o
  -1   1   7       4147.25       3667.30        61.09 o
   1   1   7       1331.22       1253.34        30.11 o
   3   1   7        135.04        102.84        13.88 o
   5   1   7       1759.51       1536.86        33.59 o
   7   1   7         76.84         68.63        13.07 o
   9   1   7       1724.95       1765.21        56.42 o
  11   1   7       1759.94       1770.31        75.14 o
  13   1   7        152.52        139.66        71.15 o
 -16   2   7         10.40         -1.76        29.87 o
 -14   2   7         17.87         -8.74        21.76 o
 -12   2   7         72.72         43.35        21.87 o
 -10   2   7          5.70          0.09        15.25 o
  -8   2   7         94.83         87.17        13.87 o
  -6   2   7       2205.99       2104.47        32.06 o
  -4   2   7       1758.39       1978.56        50.05 o
  -2   2   7        744.76        837.38        32.02 o
   0   2   7        130.45        168.62        10.16 o
   2   2   7       1032.49        955.37        29.61 o
   4   2   7       3699.92       3651.40        69.36 o
   6   2   7        304.46        320.53        24.04 o
   8   2   7        354.66        393.29        32.24 o
  10   2   7        457.11        524.93        40.07 o
  12   2   7        468.61        447.43        46.37 o
  14   2   7          0.27        -55.34        55.34 o
  16   2   7          9.07         46.55        75.54 o
 -15   3   7         40.16         -1.98        31.10 o
 -13   3   7        257.97        214.46        37.09 o
 -11   3   7         61.00         49.81        21.33 o
  -9   3   7       1983.12       2074.62        55.18 o
  -7   3   7        319.70        351.92        17.61 o
  -5   3   7        497.50        512.95        34.97 o
  -3   3   7        845.67        860.74        36.58 o
  -1   3   7        936.21       1019.00        41.30 o
   1   3   7       1661.45       1742.35        37.94 o
   3   3   7       1789.36       1755.91        65.83 o
   5   3   7        384.06        407.18        36.03 o
   7   3   7        265.42        218.07        25.97 o
   9   3   7        592.20        587.71        41.91 o
  11   3   7         83.08         96.45        26.89 o
  13   3   7        178.55        172.76        35.10 o
  15   3   7         28.79        -36.89        63.24 o
 -14   4   7         74.51         99.89        32.79 o
 -12   4   7        198.03        141.14        48.59 o
 -10   4   7        135.78        118.07        24.22 o
  -8   4   7       1079.36       1052.32        32.69 o
  -6   4   7         21.64          8.97        12.97 o
  -4   4   7        122.72        123.28        25.41 o
  -2   4   7        284.78        272.46        22.72 o
   0   4   7        509.37        618.05        24.98 o
   2   4   7        658.63        664.02        33.91 o
   4   4   7       1125.30       1220.40        70.23 o
   6   4   7        545.38        557.66        37.69 o
   8   4   7         86.00         97.05        24.43 o
  10   4   7        516.39        527.79        42.54 o
  12   4   7        271.25        297.18        40.81 o
  14   4   7         16.98         45.96        32.39 o
 -13   5   7          9.03        -19.25        25.07 o
 -11   5   7         35.00         39.43        22.67 o
  -9   5   7         16.86         23.00        17.17 o
  -7   5   7        121.67        132.52        20.12 o
  -5   5   7        113.29         91.40        19.83 o
  -3   5   7        384.37        385.61        32.01 o
  -1   5   7        535.18        545.75        32.03 o
   1   5   7       2517.37       2404.62        61.08 o
   3   5   7        172.23        169.18        26.52 o
   5   5   7        939.20        954.61        56.86 o
   7   5   7          2.39          7.16        20.51 o
   9   5   7        154.06        107.30        27.42 o
  11   5   7        204.71        160.07        31.86 o
 -10   6   7         50.21         74.11        28.03 o
  -8   6   7          6.54          1.31        27.85 o
  -6   6   7        356.34        410.28        37.95 o
  -4   6   7        310.08        313.04        50.56 o
  -2   6   7        575.46        493.91        40.90 o
   0   6   7         64.98         23.70        21.61 o
   2   6   7       2459.70       2488.56        64.02 o
   4   6   7        789.88        806.35        83.29 o
   6   6   7         19.09          9.99        28.43 o
   8   6   7        119.50        158.89        30.78 o
  10   6   7        166.33        178.65        34.63 o
  -7   7   7         24.61         55.48        32.70 o
  -5   7   7         26.83         17.40        24.74 o
  -3   7   7         43.46         55.37        26.55 o
  -1   7   7         13.04          1.64        24.34 o
   1   7   7        312.27        286.95        35.96 o
   3   7   7         45.75          8.25        27.10 o
   5   7   7         16.64         44.07        28.38 o
   7   7   7          5.62        -22.58        22.58 o
 -16   0   8         26.33         23.89        35.98 o
 -14   0   8         98.10         78.54        33.27 o
 -12   0   8        256.15        268.92        43.02 o
 -10   0   8       3124.49       2974.85        90.05 o
  -8   0   8       1199.61        976.55       113.62 o
  -6   0   8       1608.04       1667.67        55.78 o
  -4   0   8       6082.88       5626.34        94.45 o
  -2   0   8       8295.60       8203.49       145.28 o
   0   0   8       7955.74       7264.95       156.33 o
   2   0   8       1378.47       1434.69        55.11 o
   4   0   8       6653.25       6300.83       127.73 o
   6   0   8       3170.33       2979.65        64.90 o
   8   0   8       9865.51       8925.31       144.45 o
  10   0   8        777.56        760.22        74.50 o
 -17   1   8         54.05        -14.24        25.87 o
 -15   1   8         15.91         30.03        23.44 o
 -13   1   8         13.15         13.66        24.62 o
 -11   1   8        891.51        838.46        51.31 o
  -9   1   8        759.02        814.74        36.25 o
  -7   1   8        484.52        533.45        22.76 o
  -5   1   8       1347.20       1221.23        25.60 o
  -3   1   8        698.84        647.23        21.12 o
  -1   1   8         46.36         60.35        11.60 o
   1   1   8       3659.77       3656.18        59.77 o
   3   1   8        160.49        147.12        16.55 o
   5   1   8        690.31        785.17        37.13 o
   7   1   8        285.83        306.71        21.26 o
   9   1   8         79.43         85.30        20.79 o
  11   1   8         61.26         76.39        25.97 o
 -16   2   8         52.29         59.26        32.82 o
 -14   2   8        280.07        272.95        31.69 o
 -12   2   8       1683.27       1663.27        77.91 o
 -10   2   8        898.55        918.27        41.06 o
  -8   2   8        903.52        942.61        35.22 o
  -6   2   8        587.87        553.35        18.27 o
  -4   2   8      33579.24      32953.59       408.30 o
  -2   2   8        313.17        399.58        25.28 o
   0   2   8       2796.64       2505.20        38.20 o
   2   2   8         64.10         70.14        11.39 o
   4   2   8       6396.45       6458.23       104.59 o
   6   2   8        994.82        926.22        39.30 o
   8   2   8       1568.22       1622.53        81.80 o
  10   2   8        173.85        159.93        27.43 o
  12   2   8         17.84          9.75        26.35 o
  14   2   8        719.17        693.01       123.85 o
 -15   3   8          0.12        -28.58        28.58 o
 -13   3   8         63.46         30.79        27.32 o
 -11   3   8         87.46         79.23        20.49 o
  -9   3   8        370.90        364.93        28.77 o
  -7   3   8        347.44        338.89        16.86 o
  -5   3   8         16.17         15.46        16.89 o
  -3   3   8        610.66        588.87        33.30 o
  -1   3   8       1139.61       1070.17        46.41 o
   1   3   8         15.18          9.77         6.24 o
   3   3   8        194.33        275.27        25.51 o
   5   3   8       1300.31       1444.86        58.26 o
   7   3   8         92.41         73.89        23.13 o
   9   3   8       1152.46       1111.14        55.69 o
  11   3   8         49.09         25.30        24.52 o
  13   3   8        633.85        608.46        69.54 o
  15   3   8         78.52        208.17        86.96 o
 -14   4   8          3.47        -18.22        25.35 o
 -12   4   8        276.45        228.90        33.51 o
 -10   4   8        177.03        168.16        25.96 o
  -8   4   8        497.36        513.31        23.83 o
  -6   4   8         96.21         90.85        23.20 o
  -4   4   8        301.29        335.23        40.30 o
  -2   4   8       2006.28       2069.14       158.12 o
   0   4   8        384.61        391.89        21.58 o
   2   4   8         91.81        110.43        20.03 o
   4   4   8        742.87        691.69        49.10 o
   6   4   8        884.81       1016.81        83.32 o
   8   4   8        522.26        415.38        36.55 o
  10   4   8        535.90        522.73        42.76 o
  12   4   8        504.09        411.62        42.69 o
  14   4   8         70.14         62.33        38.53 o
 -13   5   8          1.28         13.66        25.99 o
 -11   5   8        724.39        706.54        63.85 o
  -9   5   8        155.87        179.55        38.18 o
  -7   5   8         27.50         10.55        20.90 o
  -5   5   8        244.21        235.34        27.14 o
  -3   5   8       1055.13       1149.32        74.16 o
  -1   5   8          0.18         -6.01        13.09 o
   1   5   8         99.91        121.37        20.49 o
   3   5   8       2567.47       2700.05        93.55 o
   5   5   8        468.98        478.21        82.07 o
   7   5   8        536.29        505.63        40.88 o
   9   5   8         23.16         31.50        22.44 o
  11   5   8         13.48         -9.44        24.98 o
 -10   6   8         86.65         82.96        30.13 o
  -8   6   8          4.77         17.33        39.96 o
  -6   6   8          0.04         10.60        17.41 o
  -4   6   8        210.60        209.25        35.94 o
  -2   6   8        148.30        123.91        36.64 o
   0   6   8        269.47        249.99        35.98 o
   2   6   8        157.46        170.79        27.92 o
   4   6   8        297.02        363.79        50.33 o
   6   6   8        391.34        365.98        42.16 o
   8   6   8        108.10        113.58        29.16 o
  10   6   8          2.08        -16.41        25.44 o
  -7   7   8         26.27        -29.96        32.18 o
  -5   7   8        105.98         48.75        28.96 o
  -3   7   8        183.04        213.58        34.97 o
  -1   7   8         61.38         55.90        26.45 o
   1   7   8         29.05         59.57        31.02 o
   3   7   8          3.38         -8.91        25.25 o
   5   7   8        446.40        530.38        60.09 o
   7   7   8         42.72         17.47        28.27 o
 -17   1   9        183.22        192.03        35.30 o
 -15   1   9        304.77        295.72        33.12 o
 -13   1   9         24.66         35.75        20.29 o
 -11   1   9        111.07        124.28        22.17 o
  -9   1   9         41.43         51.60        15.70 o
  -7   1   9       1442.24       1418.32        40.46 o
  -5   1   9       3074.35       2835.15        42.45 o
  -3   1   9       1476.86       1398.03        22.98 o
  -1   1   9       3295.62       3219.03        73.55 o
   1   1   9      11723.55      11067.72       146.11 o
   3   1   9       8791.12       8314.62       122.46 o
   5   1   9        755.72        905.51        34.73 o
   7   1   9       1316.55       1311.96        44.73 o
   9   1   9        194.75        261.29        27.03 o
  11   1   9       3377.37       3412.92       116.94 o
 -16   2   9        128.76        166.80        44.52 o
 -14   2   9         50.12         44.10        22.81 o
 -12   2   9        888.43        898.79        50.18 o
 -10   2   9         29.54         38.17        20.16 o
  -8   2   9         29.87         40.69        12.19 o
  -6   2   9        974.91        902.46        27.26 o
  -4   2   9       7070.06       6790.03       111.18 o
  -2   2   9       6589.95       6406.97       103.99 o
   0   2   9        250.29        249.82        14.69 o
   2   2   9       2446.16       2502.64        47.99 o
   4   2   9        306.00        320.56        25.01 o
   6   2   9        540.21        599.20        32.73 o
   8   2   9        663.37        749.25        43.15 o
  10   2   9         28.77         52.45        23.07 o
  12   2   9        376.49        436.01        58.47 o
 -15   3   9        383.56        367.13        48.88 o
 -13   3   9          3.10          5.78        32.33 o
 -11   3   9          0.34         -1.87        18.02 o
  -9   3   9        306.60        351.37        31.54 o
  -7   3   9        117.99        127.29        17.46 o
  -5   3   9       1962.08       2065.10        66.71 o
  -3   3   9          7.91         11.53        14.32 o
  -1   3   9        175.77        167.89        28.65 o
   1   3   9        587.08        552.35        28.50 o
   3   3   9       6616.89       6615.44        98.05 o
   5   3   9         71.64        108.61        22.66 o
   7   3   9        340.33        339.30        32.05 o
   9   3   9       1345.12       1227.78        58.37 o
  11   3   9        587.65        587.91        46.01 o
  13   3   9         42.55        155.94        53.75 o
 -14   4   9          1.74        -15.73        32.28 o
 -12   4   9         33.71          7.82        24.07 o
 -10   4   9         43.39         22.72        18.47 o
  -8   4   9       1335.33       1235.78        46.48 o
  -6   4   9       1346.90       1335.93       100.82 o
  -4   4   9        173.49        172.99        32.49 o
  -2   4   9         22.61         58.96        23.71 o
   0   4   9       5113.51       4816.98        67.46 o
   2   4   9       1329.17       1465.21        76.07 o
   4   4   9        484.22        479.69        43.38 o
   6   4   9         57.61         54.14        23.71 o
   8   4   9          9.81         12.36        20.23 o
  10   4   9       1213.53       1153.80        60.69 o
  12   4   9        128.03        111.21        32.40 o
 -13   5   9        101.55        108.03        31.15 o
 -11   5   9          6.02          4.25        26.62 o
  -9   5   9         76.65         91.61        31.53 o
  -7   5   9        726.43        718.15        49.26 o
  -5   5   9        174.73        159.66        35.45 o
  -3   5   9         41.36         22.62        17.21 o
  -1   5   9         63.26         60.74        20.40 o
   1   5   9         21.25         20.19        15.65 o
   3   5   9       2389.79       2459.43        74.28 o
   5   5   9         19.22         18.01        21.74 o
   7   5   9        521.21        482.79        40.92 o
   9   5   9         62.08         54.61        25.23 o
  11   5   9        149.76        180.37        43.95 o
 -10   6   9        325.57        473.65        68.06 o
  -8   6   9         72.73         42.95        31.86 o
  -6   6   9        697.63        576.91        40.99 o
  -4   6   9         64.05         80.31        25.23 o
  -2   6   9          1.15         -9.24        21.47 o
   0   6   9        285.63        264.76        31.16 o
   2   6   9        771.93        836.90        50.76 o
   4   6   9       1919.33       1936.66        79.87 o
   6   6   9          1.27          4.00        23.80 o
   8   6   9        295.59        307.61        37.65 o
  10   6   9        347.42        421.83        52.42 o
  -7   7   9         46.04         16.32        33.47 o
  -5   7   9         29.76         18.59        30.72 o
  -3   7   9          9.08         41.33        25.81 o
  -1   7   9        154.81        138.14        29.34 o
   1   7   9         43.70         58.48        25.89 o
   3   7   9        109.80        108.80        33.40 o
   5   7   9         99.71        134.45        52.16 o
 -16   0  10          1.79        -39.41        39.41 o
 -14   0  10       1036.01       1117.21        77.75 o
 -12   0  10        826.00        902.42        64.35 o
 -10   0  10        440.88        521.50        61.43 o
  -8   0  10        877.99        895.20        51.94 o
  -6   0  10       3513.77       3574.82        76.22 o
  -4   0  10       1767.52       1687.80        66.30 o
  -2   0  10       4256.93       4039.98        88.69 o
   0   0  10        549.77        639.43        61.48 o
   2   0  10         27.38          7.81        16.73 o
   4   0  10        257.03        206.79        49.15 o
   6   0  10        101.02        109.59        20.01 o
   8   0  10        322.11        310.73        70.27 o
  10   0  10       5866.58       5396.27       179.44 o
 -15   1  10          5.38         32.76        24.16 o
 -13   1  10          6.97        -10.08        18.21 o
 -11   1  10        567.74        533.81        40.98 o
  -9   1  10          9.97          5.53        13.93 o
  -7   1  10        188.61        204.21        16.92 o
  -5   1  10       3354.57       3176.03        61.22 o
  -3   1  10        296.92        286.15        20.03 o
  -1   1  10        129.26        125.95        12.11 o
   1   1  10         31.55         17.10        11.96 o
   3   1  10       3921.82       4040.56        74.45 o
   5   1  10        293.10        340.18        24.62 o
   7   1  10          6.61          4.15        14.47 o
   9   1  10        192.04        155.58        27.16 o
  11   1  10          7.68        -12.74        35.05 o
 -16   2  10         37.33         69.48        31.67 o
 -14   2  10         35.32         13.04        21.31 o
 -12   2  10       3511.90       3652.29        79.82 o
 -10   2  10        574.85        564.90        33.01 o
  -8   2  10        140.23        129.37        23.96 o
  -6   2  10          5.21          4.29         7.21 o
  -4   2  10      15151.16      14244.00       220.99 o
  -2   2  10       3704.93       3505.94        70.68 o
   0   2  10         17.23          7.62         9.60 o
   2   2  10        916.18        825.69        30.29 o
   4   2  10        175.14        117.90        18.04 o
   6   2  10       1139.76       1171.25        50.34 o
   8   2  10        207.93        175.59        32.42 o
  10   2  10         50.21         34.10        25.22 o
  12   2  10         76.69         21.42        39.39 o
 -15   3  10          0.06          4.22        29.06 o
 -13   3  10         87.50         67.45        26.02 o
 -11   3  10         10.14         -5.82        17.48 o
  -9   3  10          5.16          3.15        14.16 o
  -7   3  10        243.60        234.59        16.86 o
  -5   3  10        572.78        570.65        32.33 o
  -3   3  10          0.60         -9.10        14.66 o
  -1   3  10          6.28         -3.78        14.77 o
   1   3  10       1304.62       1301.73        37.47 o
   3   3  10        163.27        147.19        20.77 o
   5   3  10        474.69        506.34        38.52 o
   7   3  10          2.68         -6.41        20.05 o
   9   3  10         91.53         66.99        26.15 o
  11   3  10         55.03          0.84        24.37 o
  13   3  10        383.20        331.58       142.29 o
 -14   4  10         41.91         33.39        28.17 o
 -12   4  10        271.95        241.29        44.36 o
 -10   4  10         13.66          9.45        16.60 o
  -8   4  10        382.19        319.79        32.31 o
  -6   4  10        479.42        567.96       178.74 o
  -4   4  10        137.28        138.29        30.16 o
  -2   4  10        103.13         80.96        27.08 o
   0   4  10        167.57        175.89        14.08 o
   2   4  10        728.00        668.59        39.13 o
   4   4  10        185.35        190.66        30.41 o
   6   4  10        918.95        901.49        48.79 o
   8   4  10          3.04          6.63        20.48 o
  10   4  10        246.47        143.14        29.92 o
  12   4  10         68.75         59.17        31.55 o
 -11   5  10        142.88         95.63        30.41 o
  -9   5  10        221.01        188.17        28.25 o
  -7   5  10        240.73        159.43        53.14 o
  -5   5  10       1498.10       1523.91       155.47 o
  -3   5  10        334.87        493.27        50.49 o
  -1   5  10         17.45          8.76        17.03 o
   1   5  10         10.43          8.47        16.57 o
   3   5  10       1967.62       2020.71        68.66 o
   5   5  10         70.40         51.57        25.01 o
   7   5  10         22.63         29.06        22.20 o
   9   5  10         71.53         23.78        24.72 o
  11   5  10         26.68         38.18        27.28 o
 -10   6  10        184.90        229.27        34.44 o
  -8   6  10         19.41         -4.44        27.76 o
  -6   6  10         11.60         18.86        24.58 o
  -4   6  10        217.11        230.19        30.38 o
  -2   6  10        127.62         96.60        27.64 o
   0   6  10        158.29        181.72        28.30 o
   2   6  10         22.49         27.53        20.74 o
   4   6  10        278.07        326.06        72.09 o
   6   6  10         52.94         57.15        28.99 o
   8   6  10         64.77        108.15        30.85 o
  -5   7  10        231.34        278.07        55.34 o
  -3   7  10         88.54         49.66        43.36 o
  -1   7  10         14.39         30.45        25.26 o
   1   7  10        212.47        213.88        37.57 o
   3   7  10         29.54         14.69        28.19 o
   5   7  10        246.09        159.40        39.92 o
 -15   1  11          7.57         36.24        24.41 o
 -13   1  11         81.88         87.40        22.16 o
 -11   1  11        766.55        816.85        41.36 o
  -9   1  11        414.74        502.90        32.47 o
  -7   1  11        855.78        854.40        31.34 o
  -5   1  11          1.51         -4.98         7.70 o
  -3   1  11        836.28        789.94        22.02 o
  -1   1  11         40.25         42.12        10.37 o
   1   1  11         13.78          4.99        12.14 o
   3   1  11       2829.16       2997.39        63.30 o
   5   1  11       2014.04       1901.10        59.31 o
   7   1  11       2558.44       2490.86        61.47 o
   9   1  11        900.95        807.61        74.42 o
  11   1  11        243.21        313.59        57.45 o
 -16   2  11         54.33         98.02        33.14 o
 -14   2  11         88.59         70.45        24.29 o
 -12   2  11         36.33         20.20        19.14 o
 -10   2  11       2110.90       2086.72        54.77 o
  -8   2  11        179.08        200.19        18.44 o
  -6   2  11        397.65        401.63        16.72 o
  -4   2  11         22.41         16.98        19.55 o
  -2   2  11       1859.55       1774.59        37.04 o
   0   2  11        534.65        464.72        43.00 o
   2   2  11        146.63        131.18        15.62 o
   4   2  11        202.82        239.03        24.16 o
   6   2  11         30.96         22.91        16.34 o
   8   2  11        227.77        200.04        28.46 o
  10   2  11          0.77          1.16        27.08 o
  12   2  11         75.01         88.74        42.89 o
 -15   3  11          0.05        -35.60        35.60 o
 -13   3  11          0.35        -19.35        20.63 o
 -11   3  11        624.22        718.92        41.51 o
  -9   3  11         30.68         41.43        15.68 o
  -7   3  11        337.28        318.30        22.71 o
  -5   3  11        535.49        603.02        50.96 o
  -3   3  11       1342.58       1312.34        45.32 o
  -1   3  11         91.64         71.09        21.33 o
   1   3  11          1.16          9.98         8.63 o
   3   3  11         11.18         12.70        15.92 o
   5   3  11          1.39        -16.89        17.85 o
   7   3  11       1129.78        980.95       111.62 o
   9   3  11         28.02         -2.21        26.92 o
  11   3  11          0.65        -25.48        25.48 o
  13   3  11         76.11         31.62        64.12 o
 -14   4  11         12.24         13.57        26.45 o
 -12   4  11        200.95        200.61        29.70 o
 -10   4  11        164.62        171.99        30.41 o
  -8   4  11        329.18        367.74        27.48 o
  -6   4  11          9.27         38.65        41.28 o
  -4   4  11          0.31         29.86        43.04 o
  -2   4  11         18.35          8.27        20.48 o
   0   4  11          8.12         -0.06         9.67 o
   2   4  11       3271.77       3234.85       104.12 o
   4   4  11          3.20         -8.77        22.69 o
   6   4  11       1007.44       1013.35        70.42 o
   8   4  11         57.39         63.36        24.84 o
  10   4  11          0.21          2.18        23.99 o
  12   4  11          1.11          9.89        34.77 o
 -11   5  11         31.38         73.45        28.55 o
  -9   5  11         28.37         37.19        19.45 o
  -7   5  11         69.35        -14.05        47.43 o
  -5   5  11        293.16        308.30        76.42 o
  -3   5  11          0.50        -25.18        25.18 o
  -1   5  11        622.27        650.07        54.38 o
   1   5  11         53.53         34.67        18.42 o
   3   5  11          7.14         -7.95        21.11 o
   5   5  11         92.53        105.05        31.72 o
   7   5  11         33.62         33.20        36.43 o
   9   5  11          1.08          3.99        28.51 o
  11   5  11         10.93         -3.77        32.26 o
 -10   6  11        289.11        298.20        36.21 o
  -8   6  11         29.68         70.71        29.91 o
  -6   6  11          0.85          9.01        24.10 o
  -4   6  11         48.14         37.96        24.19 o
  -2   6  11        195.70        267.74        47.94 o
   0   6  11          3.01         14.85        38.39 o
   2   6  11        107.52         84.68        24.38 o
   4   6  11         21.74         18.44        25.35 o
   6   6  11         58.19         35.04        37.15 o
   8   6  11        212.84        246.75        37.71 o
  -5   7  11        130.81        128.72        62.80 o
  -3   7  11         30.35         29.81        33.82 o
  -1   7  11         25.01         36.52        26.61 o
   1   7  11         68.83         65.70        31.27 o
   3   7  11         76.77         76.15        31.75 o
 -16   0  12         77.21        149.62        44.33 o
 -14   0  12        340.55        217.84        41.46 o
 -12   0  12        140.41        129.45        32.05 o
 -10   0  12         95.63         86.16        28.33 o
  -8   0  12        722.17        728.31        49.00 o
  -6   0  12       2095.48       1990.28        64.83 o
  -4   0  12         15.18          4.68        16.43 o
  -2   0  12       1694.99       1702.12        56.41 o
   0   0  12       4487.99       4135.20       165.13 o
   2   0  12          2.05        -23.72        23.72 o
   4   0  12         71.48         72.73        27.87 o
   6   0  12          0.92         12.86        26.62 o
   8   0  12      10463.46      10352.85       291.61 o
  10   0  12        346.84        296.09        87.83 o
 -15   1  12         90.55         90.74        29.85 o
 -13   1  12         31.39         17.35        19.59 o
 -11   1  12         17.19        -16.03        16.03 o
  -9   1  12         65.77         41.35        16.08 o
  -7   1  12         50.21         54.12        13.40 o
  -5   1  12        649.41        629.03        24.01 o
  -3   1  12       4224.27       4255.36        72.02 o
  -1   1  12       1054.88       1080.02        31.34 o
   1   1  12        146.06        149.05        19.35 o
   3   1  12       1748.31       1783.77        54.51 o
   5   1  12          8.03          9.02        15.58 o
   7   1  12        149.66        139.84        27.78 o
   9   1  12       1109.10       1097.60        74.63 o
  11   1  12        126.97        206.14        83.44 o
 -14   2  12          0.09          2.27        20.76 o
 -12   2  12         42.62         27.17        19.46 o
 -10   2  12        510.84        505.24        31.22 o
  -8   2  12       1122.66       1070.82        46.42 o
  -6   2  12          5.27          1.83         8.37 o
  -4   2  12        351.07        350.24        17.22 o
  -2   2  12        245.83        266.29        24.52 o
   0   2  12       2136.75       2025.93        42.42 o
   2   2  12        854.96        887.18        33.41 o
   4   2  12        528.07        558.80        34.55 o
   6   2  12        363.10        395.54        30.31 o
   8   2  12        634.53        573.97        65.13 o
  10   2  12       1559.50       1426.80       106.56 o
  12   2  12          1.59        -35.05        35.05 o
 -15   3  12         13.32          4.66        28.95 o
 -13   3  12         80.88         46.76        24.85 o
 -11   3  12        428.59        387.38        31.63 o
  -9   3  12        147.38        117.20        26.58 o
  -7   3  12       1501.20       1461.80        52.46 o
  -5   3  12         22.67          8.16        24.59 o
  -3   3  12         73.09         59.67        27.55 o
  -1   3  12        234.39        272.48        24.10 o
   1   3  12       3106.56       3111.69        55.77 o
   3   3  12        196.22        240.86        25.27 o
   5   3  12          1.53        -17.69        20.12 o
   7   3  12        909.13        855.36        49.17 o
   9   3  12        112.60         72.85        38.70 o
  11   3  12         70.33         91.70        44.38 o
  13   3  12          0.01          7.91        57.97 o
 -12   4  12         82.83        102.79        23.48 o
 -10   4  12         89.21         52.21        50.07 o
  -8   4  12        188.91         98.66        27.33 o
  -6   4  12        359.47        364.51        77.29 o
  -4   4  12          8.36         59.73        47.43 o
  -2   4  12         51.64         71.76        25.99 o
   0   4  12       6398.35       6368.83       112.49 o
   2   4  12        150.29        129.85        31.09 o
   4   4  12        242.60        235.59        45.19 o
   6   4  12         14.37         -5.85        19.01 o
   8   4  12        272.46        235.67        33.53 o
  10   4  12          0.06        -12.27        29.03 o
  12   4  12         18.10         -1.25        32.95 o
 -11   5  12          0.36        -12.13        23.86 o
  -9   5  12        296.68        242.35        27.50 o
  -7   5  12          2.64         14.93        52.70 o
  -5   5  12        835.43        623.62       100.13 o
  -3   5  12          0.15        -25.47        43.04 o
  -1   5  12        423.54        443.84        33.26 o
   1   5  12       1066.37       1133.75        47.22 o
   3   5  12        758.88        770.83        53.82 o
   5   5  12         71.33         53.25        26.12 o
   7   5  12        342.50        357.46        38.70 o
   9   5  12        274.11        405.01        62.29 o
  -8   6  12         21.60         59.09        27.59 o
  -6   6  12          0.01         19.32        61.48 o
  -4   6  12        309.84        316.20        84.32 o
  -2   6  12         33.40         -0.01        24.54 o
   0   6  12        161.96        144.95        30.75 o
   2   6  12         56.90         48.62        23.43 o
   4   6  12          9.87         25.43        27.11 o
   6   6  12          6.57        -14.66        25.60 o
   8   6  12          7.69        -26.00        26.00 o
  -5   7  12         33.25         73.63        33.76 o
  -3   7  12          9.27         40.54        31.29 o
  -1   7  12        370.33        425.40        55.73 o
   1   7  12        771.18        909.59        71.86 o
   3   7  12          1.73         32.98        32.22 o
 -15   1  13        326.78        322.84        36.74 o
 -13   1  13        396.03        389.80        41.44 o
 -11   1  13        684.80        704.86        39.23 o
  -9   1  13        113.81        121.62        18.75 o
  -7   1  13        516.65        512.30        30.32 o
  -5   1  13       5346.18       5125.10        86.44 o
  -3   1  13       1923.97       1935.33        45.08 o
  -1   1  13       1224.43       1266.94        41.55 o
   1   1  13         10.70          9.75        14.42 o
   3   1  13       2168.82       2083.97        70.97 o
   5   1  13       1400.55       1426.76        74.12 o
   7   1  13       3524.88       3578.16       116.25 o
   9   1  13         68.62         27.18        29.58 o
  11   1  13        244.01        426.99        67.13 o
 -14   2  13         62.81         63.69        23.71 o
 -12   2  13         84.37         60.62        22.91 o
 -10   2  13        121.80        101.65        20.34 o
  -8   2  13          0.21         18.32        12.95 o
  -6   2  13          0.78         -2.70         9.59 o
  -4   2  13       1413.32       1478.74        33.36 o
  -2   2  13         47.54         32.21         8.62 o
   0   2  13        259.19        283.02        27.17 o
   2   2  13        549.72        497.07        33.72 o
   4   2  13         95.13         55.59        24.67 o
   6   2  13          1.46         19.52        23.86 o
   8   2  13         85.25         22.21        31.86 o
  10   2  13          4.63        -43.92        43.92 o
  12   2  13        363.71        420.36        94.86 o
 -13   3  13         50.16         61.52        26.37 o
 -11   3  13        995.38       1079.97        60.38 o
  -9   3  13        145.14        189.52        25.98 o
  -7   3  13       1338.00       1338.32        53.14 o
  -5   3  13        731.03        779.31        74.27 o
  -3   3  13        557.96        644.84        53.52 o
  -1   3  13       1300.24       1325.10        41.70 o
   1   3  13         35.65         24.64        14.87 o
   3   3  13       2224.60       2343.17        67.96 o
   5   3  13        223.08        275.30        36.12 o
   7   3  13       1186.31       1041.22        69.80 o
   9   3  13        182.98        230.73        79.93 o
  11   3  13        740.29        835.37       115.94 o
  13   3  13         85.74        144.93        80.81 o
 -12   4  13        112.45         46.15        32.85 o
 -10   4  13         27.09         33.55        22.04 o
  -8   4  13          5.16        -15.45        28.11 o
  -6   4  13         52.62        115.06        58.85 o
  -4   4  13        372.03        491.87        86.08 o
  -2   4  13        164.66        224.85        68.51 o
   0   4  13        507.02        490.11        51.82 o
   2   4  13        263.37        212.62        31.45 o
   4   4  13         50.26         51.80        22.13 o
   6   4  13        318.51        308.32        75.36 o
   8   4  13        360.31        426.28        76.95 o
  10   4  13        160.23        186.69        51.10 o
  12   4  13        106.75         78.21        49.23 o
 -11   5  13         11.04         17.57        26.09 o
  -9   5  13         12.14         -0.33        17.61 o
  -7   5  13          0.03        -37.77        37.77 o
  -5   5  13         68.57        -41.28        41.28 o
  -3   5  13          4.05         14.05        48.31 o
  -1   5  13         65.77         37.65        41.72 o
   1   5  13         89.26        113.94        40.84 o
   3   5  13          1.94         47.85        25.61 o
   5   5  13        154.68        165.89        34.08 o
   7   5  13        489.97        587.89        66.73 o
   9   5  13          6.71          9.68        30.34 o
  -8   6  13         41.74         55.34        66.75 o
  -6   6  13        162.88        137.90        74.66 o
  -4   6  13        320.12        362.75        93.10 o
  -2   6  13          1.10         14.00        25.06 o
   0   6  13          1.57        -26.81        26.81 o
   2   6  13        109.69        103.26        28.68 o
   4   6  13        443.67        502.29       109.35 o
   6   6  13         32.55        -45.85        53.14 o
  -3   7  13          0.60        -22.06        28.91 o
  -1   7  13        137.66        110.56        65.44 o
   1   7  13         29.68         74.73        62.80 o
 -14   0  14          0.95         50.77        33.81 o
 -12   0  14          3.94         13.25        26.69 o
 -10   0  14        100.66        113.82        30.97 o
  -8   0  14        626.22        649.08        51.13 o
  -6   0  14       1877.52       1781.84        63.94 o
  -4   0  14        123.29        133.51        29.50 o
  -2   0  14        504.42        530.42        48.88 o
   0   0  14      14940.86      14391.50       442.68 o
   2   0  14         11.14         16.69        35.13 o
   4   0  14       1005.93       1099.79        78.88 o
   6   0  14        477.64        424.53       115.94 o
   8   0  14        457.19        480.35        64.17 o
  10   0  14       1338.09       1232.81       113.74 o
 -15   1  14         15.62         46.78        25.07 o
 -13   1  14        400.32        426.26        35.73 o
 -11   1  14        289.57        238.72        26.60 o
  -9   1  14        417.07        445.92        29.42 o
  -7   1  14         27.13         -0.07        15.82 o
  -5   1  14        267.99        289.30        24.69 o
  -3   1  14         26.13         37.45        16.90 o
  -1   1  14         21.67         -2.51        15.07 o
   1   1  14          0.59          5.35        22.58 o
   3   1  14         78.78         80.33        24.96 o
   5   1  14        240.77        240.73        35.37 o
   7   1  14        991.64        953.24        58.37 o
   9   1  14         68.70         29.94        32.90 o
  11   1  14        436.26        419.22       149.76 o
 -14   2  14         18.80         29.02        21.76 o
 -12   2  14        120.29        119.52        22.33 o
 -10   2  14          2.54          1.87        15.52 o
  -8   2  14        773.90        739.16        69.00 o
  -6   2  14        114.19        146.53        22.59 o
  -4   2  14        308.62        273.11        14.46 o
  -2   2  14       1515.61       1511.98        33.68 o
   0   2  14        643.79        597.07        55.53 o
   2   2  14        499.29        519.27        49.52 o
   4   2  14         55.04         20.25        22.08 o
   6   2  14        281.81        260.32        38.33 o
   8   2  14          8.83         33.54        38.21 o
  10   2  14        976.20       1006.62       101.89 o
  12   2  14          0.93         36.63        44.40 o
 -13   3  14          2.38        -17.67        20.40 o
 -11   3  14         63.78         44.64        19.80 o
  -9   3  14        101.05        135.30        30.17 o
  -7   3  14       1000.87        973.33       101.62 o
  -5   3  14        993.50        940.26        84.16 o
  -3   3  14       1251.85       1222.30        72.16 o
  -1   3  14       1683.02       1683.97        43.32 o
   1   3  14        596.53        669.50        42.36 o
   3   3  14          4.16          6.49        20.47 o
   5   3  14         54.84        -24.53        24.53 o
   7   3  14        456.60        468.56        60.09 o
   9   3  14        186.87        141.18        42.80 o
  11   3  14          4.16         41.01        51.82 o
 -12   4  14         53.22         39.14        30.98 o
 -10   4  14         25.10         39.39        24.87 o
  -8   4  14        757.15        782.05        65.44 o
  -6   4  14        116.53        151.95        59.73 o
  -4   4  14         20.36         38.65        46.55 o
  -2   4  14          5.13        -30.74        39.53 o
   0   4  14        656.81        642.06        60.61 o
   2   4  14       2185.86       2273.18       150.63 o
   4   4  14        448.83        360.63        44.70 o
   6   4  14         87.17        104.54        36.23 o
   8   4  14        708.44        832.06        83.33 o
  10   4  14          0.09         51.88        43.98 o
 -11   5  14         79.83         56.73        26.97 o
  -9   5  14        184.55        197.98        34.72 o
  -7   5  14        236.48         49.19        61.48 o
  -5   5  14          0.67        -43.92        43.92 o
  -3   5  14         11.86        -10.54        47.43 o
  -1   5  14       1276.08       1326.30       179.18 o
   1   5  14         12.14         70.00        36.89 o
   3   5  14        471.61        466.95        50.12 o
   5   5  14          1.84         43.33        30.79 o
   7   5  14         32.40          1.39        28.16 o
   9   5  14        165.66        163.50        49.35 o
  -8   6  14         66.22        100.13        77.29 o
  -6   6  14          2.65        -50.07        54.46 o
  -4   6  14         28.04         -6.15        50.07 o
  -2   6  14          3.98         -5.19        24.78 o
   0   6  14          6.53         23.04        30.74 o
   2   6  14         20.72         44.50        24.69 o
   4   6  14        371.12        367.71       103.20 o
   6   6  14         69.32        104.76        53.14 o
 -15   1  15        173.73        176.78        30.68 o
 -13   1  15       1029.74        979.52        50.43 o
 -11   1  15          0.22          4.09        18.46 o
  -9   1  15         27.19         37.65        18.25 o
  -7   1  15        528.09        462.08        35.90 o
  -5   1  15        396.46        378.84        26.99 o
  -3   1  15        134.34        150.99        22.31 o
  -1   1  15         32.08         16.72        23.55 o
   1   1  15         62.13        108.98        30.98 o
   3   1  15         65.35         46.62        24.21 o
   5   1  15         79.53         40.29        25.48 o
   7   1  15        548.97        642.81        51.08 o
   9   1  15          0.39         43.05        31.25 o
  11   1  15        101.71        119.83        49.89 o
 -14   2  15          4.85        -26.20        26.97 o
 -12   2  15         83.05         50.19        21.64 o
 -10   2  15        134.92        146.22        22.69 o
  -8   2  15         59.45        101.13        17.89 o
  -6   2  15        519.48        506.48        28.19 o
  -4   2  15        515.87        523.68        23.69 o
  -2   2  15          2.76          2.45        11.59 o
   0   2  15          5.26         -6.60        15.62 o
   2   2  15        201.45        189.86        29.57 o
   4   2  15        178.33        222.26        34.91 o
   6   2  15         16.96        -23.43        23.43 o
   8   2  15         36.19        -14.14        29.64 o
  10   2  15          0.08          4.08        34.89 o
  12   2  15        195.87        229.14        60.71 o
 -13   3  15         78.42         63.49        23.94 o
 -11   3  15          7.30        -12.71        16.96 o
  -9   3  15        136.83        120.16        29.21 o
  -7   3  15        178.17        212.63        25.23 o
  -5   3  15       1650.33       1573.10        79.33 o
  -3   3  15        573.36        614.83        36.63 o
  -1   3  15        915.32        902.58        37.34 o
   1   3  15         23.25         31.53        19.08 o
   3   3  15        326.38        316.35        40.68 o
   5   3  15        171.47        228.93        40.59 o
   7   3  15        135.49        153.74        41.92 o
   9   3  15        224.31        197.67        49.23 o
  11   3  15        183.71        212.60        76.42 o
 -12   4  15         12.42         23.61        30.89 o
 -10   4  15         81.90         61.62        26.06 o
  -8   4  15        475.59        464.64        50.94 o
  -6   4  15        217.21        186.21        65.88 o
  -4   4  15          9.28         16.69        45.67 o
  -2   4  15        394.64        420.72        85.20 o
   0   4  15         37.24         13.18        28.11 o
   2   4  15        404.71        388.84        41.84 o
   4   4  15          0.14         26.51        26.26 o
   6   4  15          2.04          3.66        28.68 o
   8   4  15         79.21        114.72        43.46 o
  10   4  15         12.76        103.75        46.57 o
  -7   5  15         40.11          7.03        55.34 o
  -5   5  15         67.48         57.97        57.97 o
  -3   5  15         43.53         36.89        57.97 o
  -1   5  15         31.48         39.30        60.17 o
   1   5  15         59.65         81.69        39.53 o
   3   5  15          4.96         45.45        27.59 o
   5   5  15         10.48         29.00        30.36 o
   7   5  15         45.64         28.36        35.84 o
   9   5  15         32.07         19.48        39.07 o
  -6   6  15         93.28        110.67        75.54 o
  -4   6  15         26.21        -20.20        55.34 o
  -2   6  15          0.66        -24.80        24.80 o
   0   6  15        183.96        219.23        43.23 o
   2   6  15         73.95        127.36        47.43 o
   4   6  15         83.52        104.68        36.76 o
   6   6  15         36.81         81.07        37.64 o
 -14   0  16        142.63        128.23        38.28 o
 -12   0  16        228.41        152.14        45.59 o
 -10   0  16          6.33         26.11        25.82 o
  -8   0  16       1578.85       1491.85        70.47 o
  -6   0  16        368.50        386.46        48.51 o
  -4   0  16        895.28        914.05        98.81 o
  -2   0  16         14.04         44.80        39.53 o
   0   0  16        105.35        122.09        47.43 o
   2   0  16        702.10        699.15        89.59 o
   4   0  16       3400.79       3430.04       130.71 o
   6   0  16       1543.48       1469.94       102.72 o
   8   0  16        451.30        550.23        68.93 o
  10   0  16        725.79        410.18        97.50 o
 -13   1  16        394.19        411.65        35.25 o
 -11   1  16          6.76         20.03        18.35 o
  -9   1  16          0.09        -15.81        15.81 o
  -7   1  16         26.72         18.53        16.20 o
  -5   1  16         27.92          0.01        16.89 o
  -3   1  16          9.64         50.86        23.53 o
  -1   1  16          0.50         43.40        37.33 o
   1   1  16         94.86        115.91        31.66 o
   3   1  16        165.28        160.64        30.92 o
   5   1  16        852.68        887.00        94.17 o
   7   1  16         30.20        -20.77        20.77 o
   9   1  16        718.83        691.15        66.57 o
  11   1  16         51.62         91.39        46.89 o
 -14   2  16        231.70        203.12        38.27 o
 -12   2  16        178.39        103.99        24.03 o
 -10   2  16         14.34         34.25        18.52 o
  -8   2  16          1.00          6.01        15.65 o
  -6   2  16        597.37        674.46        44.87 o
  -4   2  16        668.67        691.68        46.02 o
  -2   2  16        290.42        298.67        28.13 o
   0   2  16         25.71         22.07        28.80 o
   2   2  16         52.33         73.10        23.03 o
   4   2  16       2030.12       2115.50       100.92 o
   6   2  16        761.53        659.35        67.38 o
   8   2  16        272.04        200.12        49.37 o
  10   2  16         12.79        -30.74        30.74 o
  12   2  16        448.28        582.25        85.36 o
 -13   3  16          1.19         34.40        22.52 o
 -11   3  16         86.55         49.13        18.85 o
  -9   3  16         14.89          4.67        19.01 o
  -7   3  16        221.85        176.70        23.10 o
  -5   3  16        233.77        215.79        29.65 o
  -3   3  16        456.55        430.85        37.53 o
  -1   3  16         80.93         62.69        29.94 o
   1   3  16       1784.14       1850.05        91.44 o
   3   3  16        480.73        532.36        51.86 o
   5   3  16        178.86        197.02        90.03 o
   7   3  16         67.50         90.64        37.35 o
   9   3  16          1.06          3.54        36.66 o
  11   3  16        165.03        114.94        50.61 o
 -12   4  16          8.73         35.82        32.50 o
 -10   4  16         10.44          8.28        22.04 o
  -4   4  16        609.40        503.29        89.59 o
  -2   4  16        110.53        113.70        26.15 o
   0   4  16         30.76         30.74        29.86 o
   2   4  16         31.55         53.73        25.26 o
   4   4  16        416.26        396.02        65.00 o
   6   4  16         24.25         -9.33        29.73 o
   8   4  16         49.02         44.52        38.10 o
  10   4  16          0.16        -15.00        40.01 o
  -5   5  16          3.25        -47.43        47.43 o
  -3   5  16          4.63          5.27        56.21 o
  -1   5  16        106.51         78.61        31.62 o
   1   5  16         25.34         55.34        32.50 o
   3   5  16         38.54         52.14        27.63 o
   5   5  16        269.22        347.75       121.21 o
   7   5  16         17.14         14.93        34.16 o
  -6   6  16          0.95        -13.18        61.48 o
  -4   6  16         29.72        -13.18        62.36 o
  -2   6  16         65.18         62.09        27.99 o
   0   6  16         11.55         31.96        31.12 o
   2   6  16        105.57         52.70        45.67 o
   4   6  16         11.11         30.89        31.66 o
 -13   1  17         14.12         12.84        20.66 o
 -11   1  17          1.53         19.87        19.59 o
  -9   1  17        324.01        441.78        44.00 o
  -7   1  17        422.50        417.87        31.19 o
  -5   1  17          3.36        -19.06        19.06 o
  -3   1  17       1247.87       1177.06        65.96 o
  -1   1  17        565.92        644.85        59.02 o
   1   1  17        350.29        336.32        47.23 o
   3   1  17          1.65        -15.19        22.48 o
   5   1  17        275.77        237.82        38.76 o
   7   1  17       1948.78       1916.14        87.25 o
   9   1  17          1.57         21.07        34.78 o
  11   1  17         21.90         10.10        43.48 o
 -12   2  17        216.34        134.24        38.66 o
 -10   2  17          0.86         -1.16        18.12 o
  -8   2  17         57.71         40.85        17.47 o
  -6   2  17         63.66         61.50        20.27 o
  -4   2  17         18.30        -13.62        18.89 o
  -2   2  17        388.73        420.60        41.75 o
   0   2  17        264.85        240.33        31.17 o
   2   2  17          0.22        -17.16        20.68 o
   4   2  17        109.38         71.32        28.72 o
   6   2  17        371.21        279.97        50.14 o
   8   2  17         21.40         67.46        38.72 o
  10   2  17         34.59         19.82        41.60 o
  12   2  17          0.08        -57.09        57.09 o
 -11   3  17        213.78        272.71        35.22 o
  -9   3  17         12.72        -12.75        19.59 o
  -7   3  17        142.16        212.74        33.80 o
  -5   3  17          2.21          2.30        16.11 o
  -3   3  17         40.95         75.52        24.07 o
  -1   3  17       2145.92       2345.01        81.19 o
   1   3  17        442.97        328.53        35.19 o
   3   3  17         63.34         41.98        60.17 o
   5   3  17         10.94         26.45        29.26 o
   7   3  17        494.52        575.55        70.17 o
   9   3  17         57.79         30.64        39.35 o
  11   3  17          5.56         18.57        40.39 o
 -10   4  17        265.56        255.02        35.88 o
  -2   4  17        406.19        429.67        42.81 o
   0   4  17       1416.20       1540.60        94.86 o
   2   4  17         93.49         81.17        28.25 o
   4   4  17        215.69        287.34        45.57 o
   6   4  17         48.67        126.04        39.88 o
   8   4  17        247.24        269.27        62.80 o
  -3   5  17         60.88         32.50        58.85 o
  -1   5  17        224.11        243.72        57.53 o
   1   5  17         82.40         84.32        41.28 o
   3   5  17          0.01        -39.23        41.72 o
   5   5  17         70.85          2.66        47.87 o
   7   5  17         20.65         -0.29        34.89 o
  -4   6  17        167.69         80.81        75.54 o
  -2   6  17        171.57        169.31        38.29 o
   0   6  17        135.26        206.74        44.02 o
   2   6  17         40.59         12.30        38.65 o
 -14   0  18          0.45         48.96        34.63 o
 -12   0  18        262.93        357.32        47.93 o
 -10   0  18         36.47         20.41        25.93 o
  -8   0  18        776.80        704.28        71.58 o
  -6   0  18       1594.57       1872.25       130.43 o
  -4   0  18        144.41        213.44        58.85 o
  -2   0  18        168.90        280.19        65.00 o
   0   0  18        168.17        148.44        56.21 o
   2   0  18        280.38        149.32        57.09 o
   4   0  18        624.68        701.40        72.04 o
   6   0  18         37.31         52.06        36.50 o
   8   0  18        966.50        731.73        83.49 o
  10   0  18        291.80        364.51        95.74 o
 -13   1  18         20.47         29.25        24.49 o
 -11   1  18         31.72          0.32        21.99 o
  -9   1  18         10.09        -16.95        16.95 o
  -7   1  18          6.05        -17.61        17.61 o
  -5   1  18        198.98        248.37        35.93 o
  -3   1  18         53.16         32.45        30.59 o
  -1   1  18          0.03         -1.40        27.31 o
   1   1  18        584.98        495.81        57.33 o
   3   1  18         19.86         -1.12        29.76 o
   5   1  18         33.04         25.06        24.93 o
   7   1  18        133.12        167.31        34.10 o
   9   1  18        235.12        266.73        48.13 o
  11   1  18         84.76         65.00        66.75 o
 -12   2  18        326.19        314.65        51.71 o
 -10   2  18         16.73         21.24        18.52 o
  -8   2  18         25.35         26.12        17.55 o
  -6   2  18        294.95        359.36        42.27 o
  -4   2  18       1648.31       1861.58        79.57 o
  -2   2  18        142.74        148.83        26.70 o
   0   2  18         53.54         53.92        22.82 o
   2   2  18        345.10        312.48        38.49 o
   4   2  18        616.35        628.29        53.98 o
   6   2  18       1827.65       1935.27       166.01 o
   8   2  18        342.16        386.42        86.08 o
  10   2  18        110.82        140.23        52.41 o
 -11   3  18         17.90         45.70        26.81 o
  -9   3  18         44.62         46.72        24.55 o
  -7   3  18          9.51          3.41        19.05 o
  -5   3  18        320.65        316.70        37.57 o
  -3   3  18          1.87         11.48        22.76 o
  -1   3  18       1877.12       1941.79        65.97 o
   1   3  18         35.21          5.47        20.52 o
   3   3  18          0.14          4.94        37.33 o
   5   3  18          6.41         73.20        33.12 o
   7   3  18        123.25         96.05        40.40 o
   9   3  18         17.05         -7.07        37.26 o
 -10   4  18          0.73        -24.20        24.20 o
  -8   4  18        488.65        495.46        75.98 o
  -2   4  18          0.03         15.81        27.23 o
   0   4  18         81.77         68.51        37.77 o
   2   4  18         95.96        100.09        30.98 o
   4   4  18        120.16        169.40        39.88 o
   6   4  18        188.33        151.99        57.97 o
   8   4  18          0.61        -33.60        36.30 o
  -1   5  18          4.30          6.17        24.98 o
   1   5  18        307.01        279.31        57.97 o
   3   5  18         88.88         72.47        37.77 o
   5   5  18         77.73        128.13        60.61 o
  -2   6  18        257.05        351.85        47.43 o
   0   6  18          0.16         -4.18        31.26 o
 -13   1  19         42.14         26.51        24.35 o
 -11   1  19          5.92         19.54        21.83 o
  -9   1  19        170.83        143.68        26.93 o
  -7   1  19         98.43         90.60        23.49 o
  -5   1  19          0.60         29.58        25.74 o
  -3   1  19        401.80        410.87        54.76 o
  -1   1  19        925.45        889.46        74.91 o
   1   1  19        201.18        247.58        47.15 o
   3   1  19        163.27        170.36        33.76 o
   5   1  19         60.94        104.11        33.70 o
   7   1  19         92.36        107.54        40.84 o
   9   1  19        108.10         83.28        73.53 o
  11   1  19          2.26         24.59        65.00 o
 -12   2  19         55.55         69.07        25.26 o
 -10   2  19         56.47         33.22        21.89 o
  -8   2  19         16.94          6.14        20.42 o
  -6   2  19          1.39        -23.64        23.64 o
  -4   2  19         50.82         51.16        27.62 o
  -2   2  19        407.11        414.93        43.60 o
   0   2  19         19.24          8.42        21.37 o
   2   2  19         69.05        149.80        30.58 o
   4   2  19         46.32        -19.12        24.81 o
   6   2  19          4.69         -3.79        39.96 o
   8   2  19        115.36         81.44        45.13 o
  10   2  19          4.03         34.38        45.33 o
 -11   3  19         60.21         83.46        30.80 o
  -9   3  19        107.18        142.80        30.08 o
  -7   3  19         12.96         21.19        21.80 o
  -5   3  19         41.34         26.18        26.33 o
  -3   3  19         44.38         11.31        40.40 o
  -1   3  19        563.10        641.62        44.95 o
   1   3  19         26.90        -12.08        29.14 o
   3   3  19        105.46         74.22        32.30 o
   5   3  19         44.32         20.20        32.50 o
   7   3  19         75.91        169.64       102.77 o
   9   3  19          0.26          8.21        39.52 o
  -8   4  19        240.64        244.22        34.26 o
  -4   4  19        151.52        196.75        36.01 o
  -2   4  19         54.98         38.65        32.50 o
   0   4  19         36.50         45.67        36.89 o
   2   4  19        176.03        198.30        75.10 o
   4   4  19         37.06         40.37        33.22 o
   6   4  19         50.10        170.15        45.85 o
   8   4  19          0.01         12.22        42.37 o
  -1   5  19         43.06         38.41        30.12 o
   1   5  19         41.88         40.40        37.77 o
   3   5  19         48.70         27.66        28.70 o
   5   5  19         40.46         63.60        37.14 o
 -12   0  20        202.07        200.48        56.65 o
 -10   0  20          2.63        -28.11        28.11 o
  -8   0  20        116.50        117.90        43.92 o
  -6   0  20         13.63         43.29        42.16 o
  -4   0  20         41.25         23.72        44.80 o
  -2   0  20        205.18        146.68        56.21 o
   0   0  20         11.79        -12.30        37.77 o
   2   0  20         88.61         99.25        53.58 o
   4   0  20          8.53        -21.02        30.08 o
   6   0  20        215.31        183.61        65.00 o
   8   0  20         58.40        107.69        46.01 o
  10   0  20          1.95        -14.05        63.24 o
 -11   1  20        124.69         99.06        26.78 o
  -9   1  20          2.26         -7.10        21.71 o
  -7   1  20        107.13        124.43        26.68 o
  -5   1  20          0.52         50.55        26.98 o
  -3   1  20         36.96        -17.41        31.62 o
  -1   1  20        355.30        384.46        54.49 o
   1   1  20        237.57        264.26        49.02 o
   3   1  20         14.80         57.54        28.81 o
   5   1  20        159.94         97.34        34.61 o
   7   1  20         62.68         54.65        30.08 o
   9   1  20          0.30        -10.79        39.69 o
 -10   2  20         97.96         93.53        24.20 o
  -8   2  20          4.76        -17.98        26.70 o
  -6   2  20          0.77          4.34        33.94 o
  -4   2  20         98.65        113.17        32.59 o
  -2   2  20        710.14        697.24        73.95 o
   0   2  20        224.09        267.72        87.12 o
   2   2  20         49.27         38.71        25.54 o
   4   2  20        259.20        307.33        44.77 o
   6   2  20        424.66        408.00        60.36 o
   8   2  20         89.04        180.00        54.49 o
  10   2  20        118.45        101.19       108.91 o
  -9   3  20        327.93        344.04        38.05 o
  -7   3  20          9.10         21.29        27.95 o
  -5   3  20        221.32        209.42        36.69 o
  -3   3  20          0.47        -13.51        23.94 o
  -1   3  20         57.45         43.23        23.49 o
   1   3  20        292.48        323.29        43.42 o
   3   3  20         12.37         54.33        29.74 o
   5   3  20        147.72        153.69        55.77 o
   7   3  20        140.39        260.84        56.49 o
  -8   4  20         72.14         80.58        29.01 o
  -6   4  20        127.58         73.78        34.26 o
  -4   4  20         93.70        139.66        36.01 o
  -2   4  20          0.33          2.64        30.74 o
   0   4  20        157.60        141.41        49.19 o
   2   4  20         15.96         13.50        26.62 o
   4   4  20          7.62         -2.64        37.33 o
   6   4  20         31.96         40.90        38.72 o
  -3   5  20        136.94        141.41        37.77 o
  -1   5  20          2.75         27.23        35.13 o
   1   5  20          9.35         36.01        37.77 o
   3   5  20         94.61        126.68        35.85 o
 -11   1  21          0.03          1.84        24.38 o
  -9   1  21         67.74         67.02        25.65 o
  -7   1  21         62.58         46.75        30.47 o
  -5   1  21        466.40        539.67        56.64 o
  -3   1  21         32.66         85.33        37.51 o
  -1   1  21          0.20         -8.25        28.76 o
   1   1  21         82.05         90.64        31.08 o
   3   1  21       1168.23       1408.88        95.65 o
   5   1  21        319.17        357.84        50.67 o
   7   1  21         83.99         67.38        31.30 o
   9   1  21         99.97        139.58        51.83 o
 -10   2  21          1.17         24.99        26.71 o
  -8   2  21         20.64         36.93        30.58 o
  -6   2  21          1.60         -6.70        33.46 o
  -4   2  21        226.28        259.69        48.58 o
  -2   2  21        216.32        371.15        79.82 o
   0   2  21         32.64          2.41        23.38 o
   2   2  21        193.57        227.76        37.77 o
   4   2  21        295.83        422.28        50.09 o
   6   2  21        179.44        150.18        45.95 o
   8   2  21         23.11         33.86        41.27 o
  -9   3  21         15.94         18.41        25.56 o
  -7   3  21        203.48        239.00        42.07 o
  -5   3  21         41.07         22.12        28.84 o
  -3   3  21        288.87        285.58        48.09 o
  -1   3  21         15.64          1.86        21.63 o
   1   3  21        112.96        210.95        69.39 o
   3   3  21        658.66        596.63        63.02 o
   5   3  21          2.46         -5.92        35.57 o
   7   3  21         13.56         -2.38        39.53 o
  -6   4  21         68.88         81.69        38.65 o
  -4   4  21          0.78        -28.11        28.11 o
  -2   4  21          6.55        -13.18        29.86 o
   0   4  21         36.97        101.01        47.43 o
   2   4  21         20.63         61.89        30.51 o
   4   4  21         57.05         53.01        39.96 o
  -1   5  21         23.21         27.23        37.77 o
 -10   0  22          5.77         63.84        41.21 o
  -8   0  22        274.00        336.71        55.69 o
  -6   0  22        108.50         87.83        57.09 o
  -4   0  22        193.41        332.01        82.56 o
  -2   0  22        215.15        223.10        65.88 o
   0   0  22         80.90        144.05        62.36 o
   2   0  22         84.33         48.31        57.97 o
   4   0  22         12.02          9.63        36.01 o
   6   0  22        563.40        701.22        85.60 o
   8   0  22        127.03        313.66       178.30 o
  -9   1  22         91.86         74.75        27.07 o
  -7   1  22         25.98         12.69        28.11 o
  -5   1  22         69.09         17.52        36.64 o
  -3   1  22         26.98         26.11        42.60 o
  -1   1  22          0.18         -3.07        32.30 o
   1   1  22          0.01        -22.86        24.36 o
   3   1  22        135.03        112.08        34.66 o
   5   1  22         16.71          4.96        26.81 o
   7   1  22         68.80         68.27        38.66 o
 -10   2  22         17.14        109.39        38.01 o
  -8   2  22         53.01         42.78        33.98 o
  -6   2  22         16.65         -2.15        40.26 o
  -4   2  22        948.45       1018.40        87.51 o
  -2   2  22          0.77         25.73        24.93 o
   0   2  22         61.23         23.70        37.27 o
   2   2  22         15.80         14.05        44.72 o
   4   2  22        220.53        319.92        48.38 o
   6   2  22         84.80         53.71        40.14 o
   8   2  22          2.14        106.60        51.39 o
  -7   3  22        134.93        103.67        37.16 o
  -5   3  22         68.29         65.55        43.14 o
  -3   3  22        190.29        268.59        49.70 o
  -1   3  22        216.71        185.20        55.93 o
   1   3  22         13.72         20.90        28.55 o
   3   3  22         18.97         -3.60        37.33 o
   5   3  22         57.72         76.00        39.62 o
  -6   4  22          8.00         83.44        39.53 o
  -4   4  22          0.02          3.51        33.38 o
  -2   4  22         45.97         12.30        33.38 o
   0   4  22        126.47        131.75        51.82 o
   2   4  22          0.21        -27.31        27.31 o
   4   4  22          4.70         -4.13        31.94 o
  -9   1  23         71.29         95.90        38.02 o
  -7   1  23         86.66         82.48        35.17 o
  -5   1  23        215.08        339.38        60.33 o
  -3   1  23          1.46         14.31        34.43 o
  -1   1  23         81.79        136.94        42.41 o
   1   1  23          6.93          6.56        29.49 o
   3   1  23        125.64        104.98        33.90 o
   5   1  23        101.49         66.52        32.01 o
   7   1  23          0.02         -7.47        35.02 o
  -8   2  23          7.81         20.26        34.86 o
  -6   2  23         23.03         -1.73        37.27 o
  -4   2  23          0.69         -5.92        33.34 o
  -2   2  23        522.24        668.21        56.26 o
   0   2  23         80.68         53.68        33.10 o
   2   2  23          4.19         12.86        28.30 o
   4   2  23          2.32        -18.61        36.01 o
   6   2  23         90.19        125.78        47.39 o
  -7   3  23          2.24         29.74        32.95 o
  -5   3  23        183.52        154.67        40.98 o
  -3   3  23         32.50          2.02        35.82 o
  -1   3  23        131.17        118.63        34.89 o
   1   3  23         25.95         49.66        37.33 o
   3   3  23        434.44        484.93        65.20 o
   5   3  23          0.00         21.64        40.93 o
  -2   4  23         68.63        149.32        50.07 o
   0   4  23        118.24         78.17        50.94 o
  -8   0  24        107.39        131.75        75.54 o
  -6   0  24          0.19         22.84        59.73 o
  -4   0  24         25.81        -26.35        44.80 o
  -2   0  24         40.08        103.64        63.24 o
   0   0  24         89.22        135.26        71.15 o
   2   0  24         51.77         62.36        62.36 o
   4   0  24          2.99        -35.96        35.96 o
   6   0  24         63.95         30.49        50.94 o
  -7   1  24         45.19          8.89        42.83 o
  -5   1  24        161.53        200.84        98.37 o
  -3   1  24          3.83        -31.03        31.03 o
  -1   1  24         41.18         37.62        51.82 o
   1   1  24         21.10         13.34        28.31 o
   3   1  24         10.11         21.67        32.35 o
   5   1  24        106.82        119.34        37.19 o
  -6   2  24         11.96         34.77        31.80 o
  -4   2  24         66.81         71.44        47.87 o
  -2   2  24        208.37        233.61        38.86 o
   0   2  24        267.16        320.58        46.03 o
   2   2  24         42.85         52.33        38.80 o
   4   2  24        100.03        123.87        46.20 o
  -5   3  24          0.75         57.32        51.82 o
  -3   3  24         16.04         -4.20        36.17 o
  -1   3  24         64.55        125.56        34.61 o
   1   3  24         23.60          2.29        30.70 o
   3   3  24         45.61         15.92        37.35 o
  -7   1  25         12.97        -43.77        43.77 o
  -5   1  25          1.08         37.26        42.80 o
  -3   1  25         23.47         79.22        42.11 o
  -1   1  25         56.93         73.23        45.57 o
   1   1  25         17.01         39.41        32.89 o
   3   1  25         95.32        137.73        40.69 o
  -4   2  25          0.59        -11.63        27.03 o
  -2   2  25          0.91          2.65        27.86 o
   0   2  25         60.40         53.85        32.66 o
   2   2  25          8.19         46.04        36.46 o
  -4   0  26          1.04        -50.94        50.94 o
  -2   0  26          8.65         43.92        65.00 o
   0   0  26        132.33        179.18        79.93 o
   2   0  26        336.81        412.16        73.84 o
  -3   1  26        272.96        292.16        64.85 o
  -1   1  26         97.17        109.36        53.66 o
   1   1  26          0.57         25.22        34.74 o
                                                
